# Supplementary material for: Nuclear reorganization by NPM1-mediated phase separation triggered by adenovirus core protein VII
Source: Microbiol Spectr. 2024 Aug 20;12(10):e00416-24. doi: 10.1128/spectrum.00416-24 (PMC11448090; doi:10.1128/spectrum.00416-24)
Supplement: Table S1 — Proteomics data of ViPR body fraction at 0, 24, and 36 h-post infection analyzed by LC-MS. [file spectrum.00416-24-s0002.xlsx]

## Sheet: Sheet
Table S1: Proteomics data of ViPR body fraction at 0, 24, and 36 h-post infection analyzed by LC-MS
Protein FDR Confidence: Combined	Master	Accession	Description	Exp. q-value: Combined	Sum PEP Score	Coverage [%]	# Peptides	# PSMs	# Unique Peptides	# Protein Groups	# AAs	MW [kDa]	calc. pI	Score Sequest HT: A2 Sequest HT	Score Sequest HT: B2 Sequest HT	Score Sequest HT: C2 Sequest HT	Score Sequest HT: D2 Sequest HT	Score Sequest HT: E2 Sequest HT	Score Sequest HT: F2 Sequest HT	Score Sequest HT: G2 Sequest HT	Score Sequest HT: H2 Sequest HT	Score Sequest HT: I2 Sequest HT	Score Sequest HT: J2 Sequest HT	Score Sequest HT: K2 Sequest HT	Score Sequest HT: L2 Sequest HT	# Peptides (by Search Engine): A2 Sequest HT	# Peptides (by Search Engine): B2 Sequest HT	# Peptides (by Search Engine): C2 Sequest HT	# Peptides (by Search Engine): D2 Sequest HT	# Peptides (by Search Engine): E2 Sequest HT	# Peptides (by Search Engine): F2 Sequest HT	# Peptides (by Search Engine): G2 Sequest HT	# Peptides (by Search Engine): H2 Sequest HT	# Peptides (by Search Engine): I2 Sequest HT	# Peptides (by Search Engine): J2 Sequest HT	# Peptides (by Search Engine): K2 Sequest HT	# Peptides (by Search Engine): L2 Sequest HT	# Razor Peptides	Abundance Ratio: (24hpi) / (contol)	Abundance Ratio: (36hpi) / (contol)	Abundance Ratio: (36hpi) / (24hpi)	Abundance Ratio Adj. P-Value: (24hpi) / (contol)	Abundance Ratio Adj. P-Value: (36hpi) / (contol)	Abundance Ratio Adj. P-Value: (36hpi) / (24hpi)	Abundance Ratio Variability [%]: (24hpi) / (contol)	Abundance Ratio Variability [%]: (36hpi) / (contol)	Abundance Ratio Variability [%]: (36hpi) / (24hpi)	Abundances (Grouped): contol	Abundances (Grouped): 24hpi
Low	IsMasterProtein	Q96RP7	galactose-3-O-sulfotransferase 4 [OS=Homo sapiens]	0.076	1.446	2	1	1	1	1	486	54.1	10.18					0												1								0
Low	IsMasterProtein	P09466	Glycodelin [OS=Homo sapiens]	0.14	1.199	4	1	1	1	1	180	20.6	5.57												0												1	0
Medium	IsMasterProtein	Q12756-2	Isoform 2 of Kinesin-like protein KIF1A [OS=Homo sapiens]	0.033	1.804	1	1	1	1	1	1799	202.8	5.54									0												1				0
Low	IsMasterProtein	Q9NYC9-1	Dynein heavy chain 9, axonemal [OS=Homo sapiens]	0.139	1.212	0	1	1	1	1	4486	511.6	5.91		0												1											0
Low	IsMasterProtein	Q9H773	dCTP pyrophosphatase 1 [OS=Homo sapiens]	0.13	1.252	8	1	1	1	1	170	18.7	5.03							0												1						0
Low	IsMasterProtein	Q9UMN6	Histone-lysine N-methyltransferase 2B [OS=Homo sapiens]	0.164	0.958	1	1	1	1	1	2715	293.3	8.22												0												1	0
Medium	IsMasterProtein	Q12792-3	Isoform 3 of Twinfilin-1 [OS=Homo sapiens]	0.021	2.11	4	1	2	1	1	357	41	6.73		0		0										1		1									0
High	IsMasterProtein	P16278	Beta-galactosidase [OS=Homo sapiens]	0	5.47	6	2	5	2	1	677	76	6.57	0	1.71			0				0				1	2			1				1				0
Medium	IsMasterProtein	P26639-2	Isoform 2 of Threonine--tRNA ligase, cytoplasmic [OS=Homo sapiens]	0.033	1.793	1	1	3	1	1	756	86.8	6.77	0	0		0									1	1		1									0
Low	IsMasterProtein	Q9BTD8-1	RNA-binding protein 42 [OS=Homo sapiens]	0.068	1.481	2	1	4	1	1	480	50.4	9.63	0			0					0				1			1					1				0
Medium	IsMasterProtein	Q04941-1	proteolipid protein 2 [OS=Homo sapiens]	0.032	1.858	9	1	6	1	1	152	16.7	7.24					1.84			0	1.61	1.6	1.71	0					1			1	1	1	1	1	0
Medium	IsMasterProtein	Q10570	Cleavage and polyadenylation specificity factor subunit 1 [OS=Homo sapiens]	0.024	2.018	1	1	1	1	1	1443	160.8	6.4				0												1									0
Medium	IsMasterProtein	Q9Y3D3	28S ribosomal protein S16, mitochondrial [OS=Homo sapiens]	0.046	1.694	6	1	2	1	1	137	15.3	9.5					0						0						1						1		0
Medium	IsMasterProtein	Q8IZT6-1	Abnormal spindle-like microcephaly-associated protein [OS=Homo sapiens]	0.04	1.742	0	1	1	1	1	3477	409.5	10.45	0												1												0
High	IsMasterProtein	O14561	Acyl carrier protein, mitochondrial [OS=Homo sapiens]	0.007	3.873	6	1	10	1	1	156	17.4	4.93	0	0			1.83	2.41	1.73	2.23	2.58	2.28	2.27	2.58	1	1			1	1	1	1	1	1	1	1	0
Low	IsMasterProtein	Q9H299	SH3 domain-binding glutamic acid-rich-like protein 3 [OS=Homo sapiens]	0.136	1.215	11	1	1	1	1	93	10.4	4.93				0												1									0
High	IsMasterProtein	Q15041	ADP-ribosylation factor-like protein 6-interacting protein 1 [OS=Homo sapiens]	0.01	3.305	4	1	8	1	1	203	23.3	9.32	2.37	0		0		0			0		1.75		1	1		1		1			1		1		0
Low	IsMasterProtein	P98161	polycystin-1 [OS=Homo sapiens]	0.146	1.174	0	1	1	1	1	4303	462.2	6.73			0												1										0
Low	IsMasterProtein	Q8TF44	C2 calcium-dependent domain-containing protein 4C [OS=Homo sapiens]	0.107	1.308	3	1	2	1	1	421	44.5	9.73			0	0											1	1									0
Medium	IsMasterProtein	O15042-2	Isoform 2 of U2 snRNP-associated SURP motif-containing protein [OS=Homo sapiens]	0.012	3.009	5	2	4	2	1	1028	118.2	8.47							0	0				0							1	1				1	0	100	100	0.151	1.68344e-16	1.54659e-16	7.08941e-05			0.09		260.6
High	IsMasterProtein	Q6NVY1	3-hydroxyisobutyryl-CoA hydrolase, mitochondrial [OS=Homo sapiens]	0	7.409	3	1	10	1	1	386	43.5	8.19	0		1.99		2.97	2.91	2.98	2.9	3.06	3.11	3.2	2.88	1		1		1	1	1	1	1	1	1	1	0	100	100	1.153	1.68344e-16	1.54659e-16	0.983555			27.82		139.3
High	IsMasterProtein	Q9H444	Charged multivesicular body protein 4b [OS=Homo sapiens]	0	5.908	12	1	4	1	1	224	24.9	4.82				0		0	0		3							1		1	1		1				0	100	100	1.54	1.68344e-16	1.54659e-16	0.983555			20.71		117.2
Low	IsMasterProtein	P14927-2	Isoform 2 of Cytochrome b-c1 complex subunit 7 [OS=Homo sapiens]	0.096	1.361	8	1	1	1	1	140	16.3	8.97										0												1			0	100	100	2.022	1.68344e-16	1.54659e-16	0.734686			11.85		97.4
Low	IsMasterProtein	P15863	Paired box protein Pax-1 [OS=Homo sapiens]	0.055	1.613	4	1	1	1	1	534	55.5	9.86										0												1			0	100	100	1.786	1.68344e-16	1.54659e-16	0.983555			8.06		108.6
Low	IsMasterProtein	Q0ZGT2	Nexilin [OS=Homo sapiens]	0.059	1.559	2	1	2	1	1	675	80.6	5.33									0			0									1			1	0	100	100	1.656	1.68344e-16	1.54659e-16	0.983555			15.48		110.9
High	IsMasterProtein	Q9GZL7	ribosome biogenesis protein WDR12 [OS=Homo sapiens]	0.01	3.243	4	2	4	2	1	423	47.7	5.9					0				0			0					1				2			1	0	100	100	1.436	1.68344e-16	1.54659e-16	0.983555			7.41		124.6
Low	IsMasterProtein	P60508	Syncytin-2 [OS=Homo sapiens]	0.085	1.413	2	1	1	1	1	538	59.5	8.85									0												1				0	100	100	1.467	1.68344e-16	1.54659e-16	0.983555			13.95		121.5
Low	IsMasterProtein	O60568	Procollagen-lysine,2-oxoglutarate 5-dioxygenase 3 [OS=Homo sapiens]	0.151	1.144	1	1	1	1	1	738	84.7	6.05										0												1			0	100	100	1.359	1.68344e-16	1.54659e-16	0.983555			7.4		125.5
Low	IsMasterProtein	Q14165	Malectin [OS=Homo sapiens]	0.147	1.157	5	1	1	1	1	292	32.2	5.41										0												1			0	100	100	1.345	1.68344e-16	1.54659e-16	0.983555			7.56		126.9
Low	IsMasterProtein	Q13867	bleomycin hydrolase [OS=Homo sapiens]	0.112	1.297	3	1	1	1	1	455	52.5	6.27											0												1		0	100	100	1.335	1.68344e-16	1.54659e-16	0.983555			11.83		126.6
Medium	IsMasterProtein	Q5SXM8	DNL-type zinc finger protein [OS=Homo sapiens]	0.035	1.785	8	1	2	1	1	178	19.2	9.8									0	0											1	1			0	100	100	1.292	1.68344e-16	1.54659e-16	0.983555			14.28		130.9
Medium	IsMasterProtein	P27105	erythrocyte band 7 integral membrane protein [OS=Homo sapiens]	0.016	2.731	4	1	3	1	1	288	31.7	7.88					0				0	0							1				1	1			0	100	100	1.286	1.68344e-16	1.54659e-16	0.983555			8.45		131.3
Low	IsMasterProtein	Q9BZE1	39S ribosomal protein L37, mitochondrial [OS=Homo sapiens]	0.064	1.513	2	1	1	1	1	423	48.1	8.59									0												1				0	100	100	1.222	1.68344e-16	1.54659e-16	0.983555			9.16		131.9
High	IsMasterProtein	P19404	NADH dehydrogenase [ubiquinone] flavoprotein 2, mitochondrial [OS=Homo sapiens]	0.009	3.145	4	1	5	1	1	249	27.4	8.06								1.77	0	1.69	1.74	0								1	1	1	1	1	0	100	100	1.059	1.68344e-16	1.54659e-16	0.983555			45.46		129.4
Low	IsMasterProtein	P62312	U6 snRNA-associated Sm-like protein LSm6 [OS=Homo sapiens]	0.107	1.314	10	1	1	1	1	80	9.1	9.58										0												1			0	100	100	1.209	1.68344e-16	1.54659e-16	0.983555			9.92		136.5
Low	IsMasterProtein	Q96RS6	NudC domain-containing protein 1 [OS=Homo sapiens]	0.063	1.524	3	1	1	1	1	583	66.7	5.11									0												1				0	100	100	1.231	1.68344e-16	1.54659e-16	0.983555			40.52		130.2
Low	IsMasterProtein	Q6GMV3	Putative peptidyl-tRNA hydrolase PTRHD1 [OS=Homo sapiens]	0.16	1.082	6	1	1	1	1	140	15.8	9.1												0												1	0	100	100	1.055	1.68344e-16	1.54659e-16	0.983555			3.72		146
Low	IsMasterProtein	O00237	E3 ubiquitin-protein ligase RNF103 [OS=Homo sapiens]	0.16	1.075	2	1	1	1	1	685	79.4	5.68					0												1								0	100	100	1.05	1.68344e-16	1.54659e-16	0.983555			21.05		142.6
High	IsMasterProtein	P55209-3	Isoform 3 of Nucleosome assembly protein 1-like 1 [OS=Homo sapiens]	0	52.33	25	6	164	1	1	323	37.3	4.67	7.02	7.3	10.74	6.88	32.08	28.18	26.93	27.95	30.25	26.39	27.63	28.07	5	5	5	5	6	5	4	5	5	6	5	5	0	100	100	1.015	1.68344e-16	1.54659e-16	0.983555			14.39		148.9
Medium	IsMasterProtein	Q8N0V5-3	Isoform C of N-acetyllactosaminide beta-1,6-N-acetylglucosaminyl-transferase [OS=Homo sapiens]	0.026	1.991	2	1	4	1	1	402	46.5	8.16							0		0	0		0							1		1	1		1	0	100	100	0.94	1.68344e-16	1.54659e-16	0.996607			7.09		154.7
Low	IsMasterProtein	Q5VT06	Centrosome-associated protein 350 [OS=Homo sapiens]	0.101	1.342	1	1	1	1	1	3117	350.7	6.33							0												1						0	100	100	0.943	1.68344e-16	1.54659e-16	0.996405			4.48		155
Low	IsMasterProtein	Q01970-1	1-phosphatidylinositol 4,5-bisphosphate phosphodiesterase beta-3 [OS=Homo sapiens]	0.151	1.144	1	1	1	1	1	1234	138.7	5.9							0												1						0	100	100	0.885	1.68344e-16	1.54659e-16	0.996405			16.48		155
Medium	IsMasterProtein	Q6F5E8	capping protein, Arp2/3 and myosin-I linker protein 2 [OS=Homo sapiens]	0.04	1.73	1	1	4	1	1	1435	154.6	6.76					1.78		2.45	2.31	1.81								1		1	1	1				0	100	100	0.93	1.68344e-16	1.54659e-16	0.999845			6.37		155.4
High	IsMasterProtein	A4D1E9-1	GTP-binding protein 10 [OS=Homo sapiens]	0.01	3.332	6	1	8	1	1	387	42.9	9.03					0	0	0	0	0	0	0	0					1	1	1	1	1	1	1	1	0	100	100	0.816	1.68344e-16	1.54659e-16	0.983555			1.47		165.2
Medium	IsMasterProtein	Q15125	3-beta-hydroxysteroid-delta(8),delta(7)-isomerase [OS=Homo sapiens]	0.016	2.613	5	1	2	1	1	230	26.3	7.9					0		2.2										1		1						0	100	100	0.851	1.68344e-16	1.54659e-16	0.983555			9.18		164
Medium	IsMasterProtein	O00422	Histone deacetylase complex subunit SAP18 [OS=Homo sapiens]	0.032	1.851	6	1	1	1	1	153	17.6	9.35												0												1	0	100	100	0.728	1.68344e-16	1.54659e-16	0.983555			8.4		171.9
Low	IsMasterProtein	Q8TD91	Melanoma-associated antigen C3 [OS=Homo sapiens]	0.131	1.248	3	1	1	1	1	643	71.9	4.87									0												1				0	100	100	0.765	1.68344e-16	1.54659e-16	0.983555			14.88		167.2
Low	IsMasterProtein	P01733	T-cell receptor beta chain V region YT35 [OS=Homo sapiens]	0.105	1.316	5	1	3	1	1	135	15.1	6.74								0	0		0									1	1		1		0	100	100	0.644	1.68344e-16	1.54659e-16	0.983555			3.54		183.3
High	IsMasterProtein	Q9Y285	Phenylalanine--tRNA ligase alpha subunit [OS=Homo sapiens]	0.01	3.486	3	1	2	1	1	508	57.5	7.8						1.82	2.26											1	1						0	100	100	0.632	1.68344e-16	1.54659e-16	0.983555			8.8		183.2
High	IsMasterProtein	Q16540	39S ribosomal protein L23, mitochondrial [OS=Homo sapiens]	0	4.484	14	1	5	1	1	153	17.8	9.69							0	0	0	0		2.09							1	1	1	1		1	0	100	100	1.977	1.68344e-16	1.54659e-16	0.782267			18.54		95.6
High	IsMasterProtein	P07910-1	Heterogeneous nuclear ribonucleoproteins C1/C2 [OS=Homo sapiens]	0	115.962	57	19	341	1	1	306	33.7	5.08	30.6	26.23	27.36	28.76	62.29	49.6	54.14	48.64	52.87	43.34	36.05	48.98	14	14	15	16	17	17	18	16	16	16	18	17	0	100	100	1.068	1.68344e-16	1.54659e-16	0.983555			39.33		147.7
Medium	IsMasterProtein	Q00059	Transcription factor A, mitochondrial [OS=Homo sapiens]	0.046	1.685	3	1	2	1	1	246	29.1	9.72									0	0											1	1			0	100	100	2.072	1.68344e-16	1.54659e-16	0.647517			16.06		98.5
Medium	IsMasterProtein	Q9P0M9	39S ribosomal protein L27, mitochondrial [OS=Homo sapiens]	0.021	2.078	7	1	1	1	1	148	16.1	10.42									0												1				0	100	100	1.43	1.68344e-16	1.54659e-16	0.983555			9.25		124.5
High	IsMasterProtein	P13473-3	Isoform LAMP-2C of Lysosome-associated membrane glycoprotein 2 [OS=Homo sapiens]	0	6.002	3	1	9	1	1	411	45.1	5.91		0	2.07		2.64	2.72	2.93	3.19	2.95	2.7		2.77		1	1		1	1	1	1	1	1		1	0
High	IsMasterProtein	O43390-2	Isoform 2 of Heterogeneous nuclear ribonucleoprotein R [OS=Homo sapiens]	0	78.853	36	18	144	1	1	636	71.2	8.13	11.25	15.34	14.31	4.99	21.46	16.93	16.11	11.2	15.88	7.11	12.72	11.87	9	9	9	6	12	10	10	9	10	7	8	9	0	100	100	0.612	1.68344e-16	1.54659e-16	0.983555			20.43		186.1
Medium	IsMasterProtein	Q9NQ50	39S ribosomal protein L40, mitochondrial [OS=Homo sapiens]	0.02	2.192	8	1	5	1	1	206	24.5	9.63					0		0			0	1.92	1.93					1		1			1	1	1	0	100		0.01	1.68344e-16		3.42949e-16					300
Low	IsMasterProtein	A6NGD5	Putative zinc finger and scan domain-containing protein 5c [OS=Homo sapiens]	0.155	1.113	3	1	1	1	1	496	55.7	8.02					0												1								0	100	100	1.161	1.68344e-16	1.54659e-16	0.983555			29.22		138.8
Low	IsMasterProtein	Q8TA94-1	zinc finger protein 563 [OS=Homo sapiens]	0.156	1.109	2	1	1	1	1	476	55.4	9.14							0												1						0	100	100	0.87	1.68344e-16	1.54659e-16	0.986672			12.22		165.6
Low	IsMasterProtein	Q5T3U5	Multidrug resistance-associated protein 7 [OS=Homo sapiens]	0.158	1.097	1	1	1	1	1	1492	161.5	7.08												0												1	0	100	100	1.23	1.68344e-16	1.54659e-16	0.983555			8.16		134.2
Low	IsMasterProtein	Q96D71	RalBP1-associated Eps domain-containing protein 1 [OS=Homo sapiens]	0.055	1.627	1	1	2	1	1	796	86.6	5.69							0					0							1					1	0	100	100	0.987	1.68344e-16	1.54659e-16	0.983555			5.41		152.5
Medium	IsMasterProtein	Q9H845	Acyl-CoA dehydrogenase family member 9, mitochondrial [OS=Homo sapiens]	0.012	3.054	2	1	5	1	1	621	68.7	7.96	0				1.69				0	1.84		0	1				1				1	1		1	0		100	100		1.54659e-16	3.42949e-16
Low	IsMasterProtein	Q9UKD2	mRNA turnover protein 4 homolog [OS=Homo sapiens]	0.11	1.302	10	1	1	1	1	239	27.5	8.29					0												1								0	100	100	0.584	1.68344e-16	1.54659e-16	0.983555			9.97		195.8
High	IsMasterProtein	Q9H2W6	39S ribosomal protein L46, mitochondrial [OS=Homo sapiens]	0.01	3.475	8	1	4	1	1	279	31.7	7.05					2.66	2.4		0			2.03						1	1		1			1		0	100	100	0.371	1.68344e-16	1.54659e-16	0.439564			0		218.8
High	IsMasterProtein	P22061-2	Isoform 2 of Protein-L-isoaspartate(D-aspartate) O-methyltransferase [OS=Homo sapiens]	0	8.063	15	1	8	1	1	228	24.7	6.52	2.5	0	2.41	2.52	0		0			0		0	1	1	1	1	1		1			1		1	0	0.01	0.01		1.68344e-16	1.54659e-16					300
High	IsMasterProtein	O60220	Mitochondrial import inner membrane translocase subunit Tim8 A [OS=Homo sapiens]	0	11.834	30	1	4	1	1	97	11	5.16					4.23			3.07			5.87	5.9					1			1			1	1	0
High	IsMasterProtein	Q96AB3-2	Isoform 2 of Isochorismatase domain-containing protein 2 [OS=Homo sapiens]	0.007	3.839	9	1	3	1	1	221	24.1	7.77							0		2.58	1.92									1		1	1			0		100	100		1.54659e-16	3.42949e-16
High	IsMasterProtein	Q86XP3-1	ATP-dependent RNA helicase DDX42 [OS=Homo sapiens]	0.007	4.001	3	1	1	1	1	938	102.9	7.02								0												1					0	100	100	0.03	1.68344e-16	1.54659e-16	3.42949e-16			0		291.2
High	IsMasterProtein	P0CG38	POTE ankyrin domain family member I [OS=Homo sapiens]	0	39.76	6	5	429	1	1	1075	121.2	6.21	73.85	61.86	51.31	70.4	59.39	48.94	45.48	43.12	45.18	48.67	47.89	45.58	5	4	5	5	4	3	3	3	4	4	5	5	0
Low	IsMasterProtein	Q07092	collagen alpha-1(XVI) chain [OS=Homo sapiens]	0.054	1.645	2	1	2	1	1	1604	157.7	7.84									0			0									1			1	0
Medium	IsMasterProtein	Q9UBC2-2	Isoform 2 of Epidermal growth factor receptor substrate 15-like 1 [OS=Homo sapiens]	0.016	2.535	1	1	2	1	1	910	99.5	5.08										0	1.71											1	1		0
High	IsMasterProtein	Q03135	Caveolin-1 [OS=Homo sapiens]	0.006	3.555	12	1	3	1	1	178	20.5	6.02					2.24			2.3	2.29								1			1	1				0
Low	IsMasterProtein	Q02809-2	Isoform 2 of Procollagen-lysine,2-oxoglutarate 5-dioxygenase 1 [OS=Homo sapiens]	0.064	1.514	2	1	1	1	1	774	88.2	7.11							0												1						0	100	100	1.157	1.68344e-16	1.54659e-16	0.983555			0.61		139.1
High	IsMasterProtein	P82921	28S ribosomal protein S21, mitochondrial [OS=Homo sapiens]	0.006	3.788	14	1	2	1	1	87	10.7	10.21					1.77						0						1						1		0
Medium	IsMasterProtein	P0C7P4	Putative cytochrome b-c1 complex subunit Rieske-like protein 1 [OS=Homo sapiens]	0.045	1.703	3	1	2	1	1	283	30.8	8.87					0					0							1					1			0
Medium	IsMasterProtein	P37198	nuclear pore glycoprotein p62 [OS=Homo sapiens]	0.02	2.207	3	1	2	1	1	522	53.2	5.31					0				0								1				1				0
High	IsMasterProtein	P22314	Ubiquitin-like modifier-activating enzyme 1 [OS=Homo sapiens]	0	19.108	5	3	7	3	1	1058	117.8	5.76	6.62	3.44	0	7.89					2.6				2	1	1	2					1				0	0.01	0.01		1.68344e-16	1.54659e-16					300
High	IsMasterProtein	P62136-2	Isoform 2 of Serine/threonine-protein phosphatase PP1-alpha catalytic subunit [OS=Homo sapiens]	0	8.224	8	2	12	1	1	341	38.6	6.62	2.09	1.91	2.28	0	1.96	2.03	2.26	2.75		0	0	0	1	1	1	1	1	1	1	1		1	1	2	1	0.01	0.01		1.68344e-16	1.54659e-16					300
Low	IsMasterProtein	O00220	Tumor necrosis factor receptor superfamily member 10A [OS=Homo sapiens]	0.123	1.267	8	1	1	1	1	468	50.1	7.03											0												1		0
Low	IsMasterProtein	Q9NZ56	Formin-2 [OS=Homo sapiens]	0.163	1.022	1	1	1	1	1	1722	180	5.47											0												1		0
Low	IsMasterProtein	Q9HC38	Glyoxalase domain-containing protein 4 [OS=Homo sapiens]	0.161	1.054	7	1	1	1	1	313	34.8	5.6											0												1		0
High	IsMasterProtein	P60981-1	Destrin [OS=Homo sapiens]	0	5.919	10	1	1	1	1	165	18.5	7.85									2.27												1				0
Low	IsMasterProtein	O60493-1	sorting nexin-3 [OS=Homo sapiens]	0.162	0.999	7	1	1	1	1	162	18.8	8.66												0												1	0
Low	IsMasterProtein	Q96B97-1	SH3 domain-containing kinase-binding protein 1 [OS=Homo sapiens]	0.134	1.239	2	1	1	1	1	665	73.1	6.62									0												1				0
Low	IsMasterProtein	Q9H0G5	Nuclear speckle splicing regulatory protein 1 [OS=Homo sapiens]	0.071	1.46	2	1	1	1	1	558	66.4	8.84									0												1				0
Low	IsMasterProtein	O75771-8	Isoform 8 of DNA repair protein RAD51 homolog 4 [OS=Homo sapiens]	0.162	1.028	4	1	1	1	1	348	37	7.8											0												1		0
Low	IsMasterProtein	Q96B18	Dapper homolog 3 [OS=Homo sapiens]	0.156	1.107	2	1	1	1	1	629	64.9	10.36										0												1			0
Low	IsMasterProtein	Q9Y6X9-1	MORC family CW-type zinc finger protein 2 [OS=Homo sapiens]	0.147	1.159	2	1	1	1	1	1032	117.8	8.38										0												1			0
Low	IsMasterProtein	O60481	Zinc finger protein ZIC 3 [OS=Homo sapiens]	0.101	1.346	5	1	1	1	1	467	50.5	8.65										0												1			0
Medium	IsMasterProtein	Q641Q2	WASH complex subunit 2A [OS=Homo sapiens]	0.04	1.729	1	1	1	1	1	1341	147.1	4.81									0												1				0
High	IsMasterProtein	P30419	glycylpeptide N-tetradecanoyltransferase 1 [OS=Homo sapiens]	0	6.783	5	2	8	2	1	496	56.8	7.8	1.75	0	0		0	0	0	1.64					2	1	1		1	1	1	1					0
Medium	IsMasterProtein	O75494-1	Serine/arginine-rich splicing factor 10 [OS=Homo sapiens]	0.015	2.811	4	1	1	1	1	262	31.3	11.27					0												1								0	100		0.01	1.68344e-16		3.42949e-16					300
High	IsMasterProtein	Q9P287-2	Isoform 2 of BRCA2 and CDKN1A-interacting protein [OS=Homo sapiens]	0	10.708	7	1	5	1	1	322	36.2	4.69	3.03		2.75	4.05	0			0					1		1	1	1			1					0
High	IsMasterProtein	P16070	CD44 antigen [OS=Homo sapiens]	0.007	3.826	2	2	3	2	1	742	81.5	5.33			0		1.61		1.81								1		1		1						0	100		0.01	1.68344e-16		3.42949e-16					300
Low	IsMasterProtein	A6NDG6	glycerol-3-phosphate phosphatase [OS=Homo sapiens]	0.117	1.273	2	1	2	1	1	321	34	6.14							0	0											1	1					0
High	IsMasterProtein	P62333	26S proteasome regulatory subunit 10B [OS=Homo sapiens]	0	10.4	8	2	7	2	1	389	44.1	7.49	3.11	3.02	2.97	4.9	1.62								1	2	1	2	1								0	0.01	0.01		1.68344e-16	1.54659e-16					300
Medium	IsMasterProtein	Q13510-2	Isoform 2 of Acid ceramidase [OS=Homo sapiens]	0.018	2.311	4	1	1	1	1	411	46.5	7.85	0												1												0
High	IsMasterProtein	Q7Z794	Keratin, type II cytoskeletal 1b [OS=Homo sapiens]	0	7.236	4	3	15	1	1	578	61.9	5.99	2.02	3.59	3.49	1.76	0	0	0	1.72					1	2	3	2	2	2	1	1					0
Low	IsMasterProtein	P78332	RNA-binding protein 6 [OS=Homo sapiens]	0.058	1.565	1	1	1	1	1	1123	128.6	6.32						0												1							0
Low	IsMasterProtein	P26436	Acrosomal protein SP-10 [OS=Homo sapiens]	0.154	1.126	6	1	1	1	1	265	28.1	4.69					0												1								0
Low	IsMasterProtein	Q14050	Collagen alpha-3(IX) chain [OS=Homo sapiens]	0.151	1.13	5	1	1	1	1	684	63.6	7.68								0												1					0
Low	IsMasterProtein	Q9HCN4-5	Isoform 5 of GPN-loop GTPase 1 [OS=Homo sapiens]	0.154	1.12	3	1	1	1	1	388	43.3	5.19					0												1								0
Low	IsMasterProtein	P30679	guanine nucleotide-binding protein subunit alpha-15 [OS=Homo sapiens]	0.157	1.109	3	1	1	1	1	374	43.5	8.51					0												1								0
Low	IsMasterProtein	Q9ULT8	E3 ubiquitin-protein ligase hectd1 [OS=Homo sapiens]	0.128	1.254	1	1	1	1	1	2610	289.2	5.35								0												1					0
Medium	IsMasterProtein	Q15050	Ribosome biogenesis regulatory protein homolog [OS=Homo sapiens]	0.016	2.527	2	1	2	1	1	365	41.2	10.7					0												1								0
Medium	IsMasterProtein	Q6ZMZ3-2	Isoform 2 of Nesprin-3 [OS=Homo sapiens]	0.032	1.874	1	1	1	1	1	970	111.6	6.23					0												1								0
Low	IsMasterProtein	Q8IZD9	Dedicator of cytokinesis protein 3 [OS=Homo sapiens]	0.158	1.102	0	1	1	1	1	2030	233	6.98					0												1								0
Low	IsMasterProtein	Q8TAG5-2	Isoform 2 of V-set and transmembrane domain-containing protein 2A [OS=Homo sapiens]	0.071	1.455	14	1	1	1	1	244	27.2	7.11							0												1						0
Low	IsMasterProtein	Q96SB3	Neurabin-2 [OS=Homo sapiens]	0.064	1.514	1	1	1	1	1	815	89.1	4.97								0												1					0
Medium	IsMasterProtein	Q15067	Peroxisomal acyl-coenzyme A oxidase 1 [OS=Homo sapiens]	0.02	2.208	4	1	1	1	1	660	74.4	8.16								0												1					0
Low	IsMasterProtein	Q8NHY2-3	Isoform 3 of E3 ubiquitin-protein ligase RFWD2 [OS=Homo sapiens]	0.141	1.196	2	1	1	1	1	506	57.5	7.21						0												1							0
Low	IsMasterProtein	O00570	Transcription factor Sox-1 [OS=Homo sapiens]	0.085	1.412	12	1	3	1	1	391	39	9.7							0												1						0
Low	IsMasterProtein	Q5VYV0	Forkhead box protein B2 [OS=Homo sapiens]	0.158	1.086	6	1	1	1	1	432	45.6	9.51								0												1					0
High	IsMasterProtein	O60763-2	Isoform 2 of General vesicular transport factor p115 [OS=Homo sapiens]	0	16.415	7	5	7	5	1	973	109.1	4.89	0		2.08	4.45									2		2	3									0	0.01	0.01		1.68344e-16	1.54659e-16					300
Medium	IsMasterProtein	Q14134-1	Tripartite motif-containing protein 29 [OS=Homo sapiens]	0.018	2.298	2	1	3	1	1	588	65.8	7.15	0		0										1		1										0	0.01	0.01		1.68344e-16	1.54659e-16					300
Low	IsMasterProtein	O60610-1	Protein diaphanous homolog 1 [OS=Homo sapiens]	0.067	1.488	1	1	1	1	1	1272	141.3	5.41	0												1												0	0.01	0.01		1.68344e-16	1.54659e-16					300
Low	IsMasterProtein	Q9UIA9	exportin-7 [OS=Homo sapiens]	0.139	1.211	1	1	1	1	1	1087	123.8	6.32		0												1											0	0.01	0.01		1.68344e-16	1.54659e-16					300
Low	IsMasterProtein	E9PRG8	Uncharacterized protein C11orf98 [OS=Homo sapiens]	0.069	1.471	7	1	1	1	1	122	13.8	11.69	0												1												0	0.01	0.01		1.68344e-16	1.54659e-16					300
Low	IsMasterProtein	Q13643	four and a half LIM domains protein 3 [OS=Homo sapiens]	0.096	1.363	4	1	1	1	1	280	31.2	6.2	0												1												0	0.01	0.01		1.68344e-16	1.54659e-16					300
Medium	IsMasterProtein	Q53EL6-1	Programmed cell death protein 4 [OS=Homo sapiens]	0.015	2.863	5	1	1	1	1	469	51.7	5.21		2.05												1											0	0.01	0.01		1.68344e-16	1.54659e-16					300
Medium	IsMasterProtein	P29992	guanine nucleotide-binding protein subunit alpha-11 [OS=Homo sapiens]	0.016	2.482	5	1	1	1	1	359	42.1	5.69				0												1									0	0.01	0.01		1.68344e-16	1.54659e-16					300
High	IsMasterProtein	P62195-1	26S proteasome regulatory subunit 8 [OS=Homo sapiens]	0	11.829	8	2	4	2	1	406	45.6	7.55	2.64	1.75	1.97										1	2	1										0	0.01	0.01		1.68344e-16	1.54659e-16					300
Low	IsMasterProtein	P30260-2	Isoform 2 of Cell division cycle protein 27 homolog [OS=Homo sapiens]	0.111	1.298	1	1	1	1	1	830	92.6	7.12	0												1												0	0.01	0.01		1.68344e-16	1.54659e-16					300
Medium	IsMasterProtein	Q9NWV8	BRISC and BRCA1-A complex member 1 [OS=Homo sapiens]	0.04	1.727	3	1	1	1	1	329	36.5	4.64			0												1										0	0.01	0.01		1.68344e-16	1.54659e-16					300
Medium	IsMasterProtein	P49790-3	Isoform 3 of Nuclear pore complex protein Nup153 [OS=Homo sapiens]	0.021	2.068	2	1	2	1	1	1506	157.2	8.84	0			0									1			1									0	0.01	0.01		1.68344e-16	1.54659e-16					300
Medium	IsMasterProtein	O43681	ATPase ASNA1 [OS=Homo sapiens]	0.015	2.907	5	1	1	1	1	348	38.8	4.91			2.4												1										0	0.01	0.01		1.68344e-16	1.54659e-16					300
High	IsMasterProtein	P35579-1	Myosin-9 [OS=Homo sapiens]	0.01	3.474	1	1	2	1	1	1960	226.4	5.6	0			0									1			1									0	0.01	0.01		1.68344e-16	1.54659e-16					300
High	IsMasterProtein	Q7L2J0-1	7SK snRNA methylphosphate capping enzyme [OS=Homo sapiens]	0	5.905	3	1	4	1	1	689	74.3	9.57	2.53	2.76	0	3.16									1	1	1	1									0
High	IsMasterProtein	Q9BSJ8-2	Isoform 2 of Extended synaptotagmin-1 [OS=Homo sapiens]	0	11.15	3	2	5	2	1	1114	123.9	5.78	1.75	1.8	2.32	3.9									1	1	1	2									0
Low	IsMasterProtein	Q9NQX4	Unconventional myosin-Vc [OS=Homo sapiens]	0.076	1.438	1	1	1	1	1	1742	202.7	7.71	0												1												0	0.01	0.01		1.68344e-16	1.54659e-16					300
High	IsMasterProtein	Q9UI30	Multifunctional methyltransferase subunit TRM112-like protein [OS=Homo sapiens]	0	7.828	11	1	2	1	1	125	14.2	5.26			3.1	2.17											1	1									0	0.01	0.01		1.68344e-16	1.54659e-16					300
Low	IsMasterProtein	Q658P3-2	Isoform 2 of Metalloreductase STEAP3 [OS=Homo sapiens]	0.128	1.254	5	1	2	1	1	498	55.6	8.7		0												1											0	0.01	0.01		1.68344e-16	1.54659e-16					300
Medium	IsMasterProtein	P50750-2	Isoform 2 of Cyclin-dependent kinase 9 [OS=Homo sapiens]	0.015	2.912	4	1	3	1	1	489	53.3	9.48	0	0		0									1	1		1									0
High	IsMasterProtein	Q9Y678	Coatomer subunit gamma-1 [OS=Homo sapiens]	0.007	4.045	2	2	3	2	1	874	97.7	5.47	0	0		0									1	1		1									0
Medium	IsMasterProtein	P17980	26S proteasome regulatory subunit 6A [OS=Homo sapiens]	0.027	1.944	4	1	1	1	1	439	49.2	5.24		0												1											0	0.01	0.01		1.68344e-16	1.54659e-16					300
High	IsMasterProtein	Q13405	39S ribosomal protein L49, mitochondrial [OS=Homo sapiens]	0	5.563	7	1	2	1	1	166	19.2	9.45			2.33	1.73											1	1									0	0.01	0.01		1.68344e-16	1.54659e-16					300
High	IsMasterProtein	P43686	26S proteasome regulatory subunit 6B [OS=Homo sapiens]	0	6.174	9	3	4	3	1	418	47.3	5.21	0		1.78										3		1										0	0.01	0.01		1.68344e-16	1.54659e-16					300
Low	IsMasterProtein	A6NI28	Rho GTPase-activating protein 42 [OS=Homo sapiens]	0.103	1.329	1	1	1	1	1	874	98.5	7.99			0												1										0	0.01	0.01		1.68344e-16	1.54659e-16					300
High	IsMasterProtein	P48444	Coatomer subunit delta [OS=Homo sapiens]	0.009	3.163	2	1	2	1	1	511	57.2	6.21			0	0											1	1									0
High	IsMasterProtein	P63010-2	Isoform 2 of AP-2 complex subunit beta [OS=Homo sapiens]	0	6.122	2	1	2	1	1	951	105.6	5.34	2.56		1.74										1		1										0
High	IsMasterProtein	Q7L2H7	Eukaryotic translation initiation factor 3 subunit M [OS=Homo sapiens]	0	7.586	4	1	2	1	1	374	42.5	5.63			3.48	3.58											1	1									0
High	IsMasterProtein	P62191	26S proteasome regulatory subunit 4 [OS=Homo sapiens]	0	7.407	3	1	2	1	1	440	49.2	6.21		2.72	3.02											1	1										0
High	IsMasterProtein	P31689-1	DnaJ homolog subfamily A member 1 [OS=Homo sapiens]	0	8.016	6	1	2	1	1	397	44.8	7.08	2.46			2.38									1			1									0
Low	IsMasterProtein	P48147	prolyl endopeptidase [OS=Homo sapiens]	0.146	1.177	2	1	1	1	1	710	80.6	5.86		0												1											0	0.01	0.01		1.68344e-16	1.54659e-16					300
Medium	IsMasterProtein	Q9P2E9-1	Ribosome-binding protein 1 [OS=Homo sapiens]	0.018	2.305	1	1	2	1	1	1410	152.4	8.6	0												1												0	0.01	0.01		1.68344e-16	1.54659e-16					300
High	IsMasterProtein	P21127-1	Cyclin-dependent kinase 11B [OS=Homo sapiens]	0.006	3.702	2	1	1	1	1	795	92.7	5.57	2.18												1												0	0.01	0.01		1.68344e-16	1.54659e-16					300
High	IsMasterProtein	Q8TEQ6	gem-associated protein 5 [OS=Homo sapiens]	0	4.261	1	1	1	1	1	1508	168.5	6.62			2.18												1										0
Low	IsMasterProtein	Q9BQ67	Glutamate-rich WD repeat-containing protein 1 [OS=Homo sapiens]	0.056	1.599	2	1	1	1	1	446	49.4	4.92	0												1												0
High	IsMasterProtein	O00764-1	Pyridoxal kinase [OS=Homo sapiens]	0	7.602	5	1	1	1	1	312	35.1	6.13			2.8												1										0
Medium	IsMasterProtein	Q7Z478	ATP-dependent RNA helicase Dhx29 [OS=Homo sapiens]	0.016	2.512	1	1	1	1	1	1369	155.1	8.09	0												1												0
Medium	IsMasterProtein	Q9NXF1	Testis-expressed protein 10 [OS=Homo sapiens]	0.024	2.025	2	1	1	1	1	929	105.6	9.36				0												1									0
Low	IsMasterProtein	Q9Y5L0-1	Isoform 1 of Transportin-3 [OS=Homo sapiens]	0.06	1.552	2	1	1	1	1	957	107.9	5.71	0												1												0
Medium	IsMasterProtein	P35998	26S proteasome regulatory subunit 7 [OS=Homo sapiens]	0.021	2.075	3	1	1	1	1	433	48.6	5.95		0												1											0
Medium	IsMasterProtein	P33176	Kinesin-1 heavy chain [OS=Homo sapiens]	0.016	2.446	1	1	1	1	1	963	109.6	6.51				1.65												1									0
Low	IsMasterProtein	P14735	insulin-degrading enzyme [OS=Homo sapiens]	0.058	1.565	1	1	1	1	1	1019	117.9	6.61				0												1									0
Low	IsMasterProtein	Q9UKX3	Myosin-13 [OS=Homo sapiens]	0.092	1.381	1	1	1	1	1	1938	223.5	5.68				0												1									0
Medium	IsMasterProtein	P46379-3	Isoform 3 of Large proline-rich protein BAG6 [OS=Homo sapiens]	0.032	1.829	1	1	1	1	1	1162	122.3	5.69				0												1									0
Medium	IsMasterProtein	P78318	Immunoglobulin-binding protein 1 [OS=Homo sapiens]	0.013	2.961	4	1	1	1	1	339	39.2	5.38	0												1												0
Low	IsMasterProtein	Q96KP4	cytosolic non-specific dipeptidase [OS=Homo sapiens]	0.112	1.292	4	1	1	1	1	475	52.8	5.97			0												1										0
Medium	IsMasterProtein	Q15019-2	Isoform 2 of Septin-2 [OS=Homo sapiens]	0.04	1.741	3	1	1	1	1	396	45.4	6.89			1.71												1										0
High	IsMasterProtein	P52895	Aldo-keto reductase family 1 member C2 [OS=Homo sapiens]	0.01	3.351	11	2	2	1	1	323	36.7	7.49	0		0										1		1										0
Low	IsMasterProtein	Q8TE12	LIM homeobox transcription factor 1-alpha [OS=Homo sapiens]	0.117	1.272	4	1	1	1	1	382	42.7	7.27	0												1												0
High	IsMasterProtein	P68402-1	platelet-activating factor acetylhydrolase IB subunit beta [OS=Homo sapiens]	0.007	3.851	8	1	1	1	1	229	25.6	5.92				2.16												1									0
Medium	IsMasterProtein	P40227-1	T-complex protein 1 subunit zeta [OS=Homo sapiens]	0.032	1.821	3	1	1	1	1	531	58	6.68				0												1									0
High	IsMasterProtein	P08243-1	Asparagine synthetase [glutamine-hydrolyzing] [OS=Homo sapiens]	0	4.685	2	1	1	1	1	561	64.3	6.86			2.11												1										0
Low	IsMasterProtein	Q15124-1	phosphoglucomutase-like protein 5 [OS=Homo sapiens]	0.067	1.496	5	1	1	1	1	567	62.2	7.21	0												1												0
Low	IsMasterProtein	Q86UK0	ATP-binding cassette sub-family A member 12 [OS=Homo sapiens]	0.132	1.243	0	1	1	1	1	2595	293	7.75			0												1										0
Medium	IsMasterProtein	Q6P1J9	Parafibromin [OS=Homo sapiens]	0.045	1.684	2	1	1	1	1	531	60.5	9.61	0												1												0
Medium	IsMasterProtein	Q7Z6P3	Ras-related protein Rab-44 [OS=Homo sapiens]	0.045	1.715	1	1	1	1	1	723	77.6	4.92		0												1											0
High	IsMasterProtein	Q15181	Inorganic pyrophosphatase [OS=Homo sapiens]	0	6.388	6	1	7	1	1	289	32.6	5.86	2.59	1.64		2.06	1.85			2.44		0	1.8		1	1		1	1			1		1	1		0	0.01	0.946	100	1.68344e-16	0.995967	3.42949e-16		24.82		154.2
High	IsMasterProtein	Q9Y3L5	ras-related protein Rap-2c [OS=Homo sapiens]	0.01	3.275	7	1	3	1	1	183	20.7	4.94	0	0		0									1	1		1									0	0.01	0.741	100	1.68344e-16	0.995967	3.42949e-16		12.56		172.3
High	IsMasterProtein	Q8WUM4-2	Isoform 2 of Programmed cell death 6-interacting protein [OS=Homo sapiens]	0	4.445	1	1	3	1	1	873	96.7	6.52		2.14	1.99	0										1	1	1									0	0.01	0.257	100	1.68344e-16	0.775633	3.42949e-16		0.12		238.6
High	IsMasterProtein	Q9UKV3-1	Apoptotic chromatin condensation inducer in the nucleus [OS=Homo sapiens]	0	6.393	3	3	7	3	1	1341	151.8	6.43					0	1.72	0	1.65		0	0						2	1	1	1		1	1		0	2.394	1.866	0.883	0.880561	0.911024	0.995198	14.12	12.19	15.75	3.8	150.5
High	IsMasterProtein	O75947-1	ATP synthase subunit d, mitochondrial [OS=Homo sapiens]	0	14.548	25	4	15	4	1	161	18.5	5.3					2.21	1.67			2.29	4.93	0	2.67					2	2			3	3	1	2	0	11.459	22.383	1.737	0.0108963	0.00693208	0.983555	113.2	120.54	22.75	4.7	104.5
High	IsMasterProtein	P08133-1	annexin A6 [OS=Homo sapiens]	0	25.873	16	9	40	9	1	673	75.8	5.6					4.59	4.06	2.04	1.96	4.72	6.44	2.49	3.34					4	6	3	5	6	3	4	3	0	12.154	13.584	1.087	0.00957383	0.0444578	0.983555	15.02	18.91	13.31	7.6	140.4
High	IsMasterProtein	P07355-2	Isoform 2 of Annexin A2 [OS=Homo sapiens]	0	110.277	56	20	247	20	1	357	40.4	8.37	1.92	0	1.77	4.03	48.71	57.93	47.75	44.27	58.58	45.12	52.84	51.74	5	2	2	1	14	15	15	13	14	14	14	15	0	14.616	16.929	1.114	0.00369617	0.020239	0.983555	20.93	25.36	16.31	9.2	139.1
High	IsMasterProtein	P07602-3	Isoform Sap-mu-9 of Prosaposin [OS=Homo sapiens]	0	4.483	5	2	7	2	1	527	58.4	5.14					0	0		0	1.79	2.12		0					1	1		1	1	2		1	0	10.227	11.705	1.089	0.0456178	0.0658489	0.983555	30.27	42.27	16.75	11.1	137.6
High	IsMasterProtein	P21912	Succinate dehydrogenase [ubiquinone] iron-sulfur subunit, mitochondrial [OS=Homo sapiens]	0	10.323	14	4	8	4	1	280	31.6	8.76					2.58	2.59		0	0			0					1	3		2	1			1	0	5.772	7.159	1.461	0.269341	0.24392	0.983555	71.35	81.71	23.45	9.9	120.4
High	IsMasterProtein	P55209	Nucleosome assembly protein 1-like 1 [OS=Homo sapiens]	0	89.675	37	10	201	5	1	391	45.3	4.46	15.38	9.31	18.49	15.81	45.17	40.15	36.95	37.71	45.41	42.03	41.3	38.91	7	7	7	7	8	6	5	7	7	9	8	8	5	6.632	7.573	1.162	0.24392	0.131388	0.983555	36.24	26.14	17.49	12.9	137.4
Medium	IsMasterProtein	P18859-2	Isoform 2 of ATP synthase-coupling factor 6, mitochondrial [OS=Homo sapiens]	0.027	1.939	8	1	3	1	1	116	13.4	9.07									1.62	0		0									1	1		1	0	10.279	22.254	2.171	0.0456178	0.00488921	0.509908	22.87	23.66	5.4	8.8	90.6
High	IsMasterProtein	O43491-1	band 4.1-like protein 2 [OS=Homo sapiens]	0	13.232	4	4	11	4	1	1005	112.5	5.44	5.25	2.59	4.19	2.5	2.01				0	0	0		1	1	1	1	2				1	1	1		0	0.626	0.471	0.739	0.91037	0.949047	0.983555	3.59	1.72	5.98	18.9	160.4
High	IsMasterProtein	P38919	Eukaryotic initiation factor 4A-III [OS=Homo sapiens]	0	7.199	6	2	14	2	1	411	46.8	6.73					4.84	0	2.14	2.35	0	0	0						2	1	1	1	1	1	1		0	1.998	1.14	0.64	0.895049	0.995967	0.983555	10.1	13.04	7.65	17.5	165.7
Low	IsMasterProtein	P48549	G protein-activated inward rectifier potassium channel 1 [OS=Homo sapiens]	0.162	1.037	3	1	2	1	1	501	56.6	8.22												0												1	0	8.764	10.005	1.245	0.0454282	0.116562	0.983555	13.2	17.2	11.74	15.2	126.2
High	IsMasterProtein	Q99733-2	Isoform 2 of Nucleosome assembly protein 1-like 4 [OS=Homo sapiens]	0	75.233	39	10	232	9	1	386	44.1	4.7	5.52	7.92	3.98	9.38	48.34	46.48	43.01	41.19	50.45	35.82	38.97	40.01	5	4	4	4	8	8	8	8	9	8	8	7	0	8.248	8.292	1.048	0.0565573	0.200524	0.983555	23.44	22.66	14.08	17.3	141.3
High	IsMasterProtein	Q01105-2	Isoform 2 of Protein SET [OS=Homo sapiens]	0	100.092	40	9	253	2	1	277	32.1	4.22	19.73	12.09	14.55	16.34	69.07	47.94	43.89	42.94	60.08	52.02	61.2	59.91	7	6	7	7	9	8	9	9	9	8	8	9	0	8.051	7.985	0.989	0.0625082	0.219849	0.983555	7.79	8.53	8.07	17.3	142.5
High	IsMasterProtein	P04181-1	Ornithine aminotransferase, mitochondrial [OS=Homo sapiens]	0	56.758	22	7	65	7	1	439	48.5	7.03	2.18	2.53	2.44	3.07	16.19	16.11	18.25	16.4	17.67	19.08	20.58	20.65	1	1	1	1	4	4	5	5	6	6	5	6	0	4.293	5.975	1.445	0.495114	0.403342	0.983555	10.64	15.44	16.25	15.7	114.2
High	IsMasterProtein	P04179	Superoxide dismutase [Mn], mitochondrial [OS=Homo sapiens]	0	19.734	30	6	38	6	1	222	24.7	8.25	3.86		2.77		5.97	3.41	3.51	5.98	7.58	3.18	1.9	4.18	1		1		5	3	3	3	4	4	3	5	0	3.326	4.81	1.46	0.757412	0.53945	0.983555	35.03	32.77	13.96	9.1	121.7
High	IsMasterProtein	P22307-1	Non-specific lipid-transfer protein [OS=Homo sapiens]	0	7.893	7	4	18	4	1	547	59	6.89					0	0	0	0	0	0	1.63	0					2	1	1	1	3	2	3	3	0	6.729	9.506	1.415	0.0931941	0.109847	0.983555	15.82	11.19	9.14	15.6	103.8
High	IsMasterProtein	Q01105	Protein SET [OS=Homo sapiens]	0	98.308	43	10	222	3	1	290	33.5	4.32	14.11	9.77	12.29	16.34	57.25	43	34.94	36.41	47.62	49	54.46	51.47	7	5	6	6	9	9	8	9	9	9	9	8	7	6.378	7.519	1.199	0.150395	0.0574855	0.983555	14.09	19.02	12.99	18.9	127
High	IsMasterProtein	Q5BKZ1	DBIRD complex subunit ZNF326 [OS=Homo sapiens]	0	6.814	7	4	7	4	1	582	65.6	5.15					0	0	0	0	0								1	2	1	1	2				0	2.869	2.665	0.898	0.880561	0.795478	0.996405	11.54	14.64	9.78	22.1	147.8
High	IsMasterProtein	Q6PJT7-1	Zinc finger CCCH domain-containing protein 14 [OS=Homo sapiens]	0	6.932	4	3	10	3	1	736	82.8	7.31					0	3.43	0	1.66	0								2	2	2	2	1				0	3.992	3.007	0.673	0.562058	0.756366	0.983555	24.31	19.76	3.6	26.4	180.2
High	IsMasterProtein	Q9HCC0-1	Methylcrotonoyl-CoA carboxylase beta chain, mitochondrial [OS=Homo sapiens]	0	13.225	9	4	23	4	1	563	61.3	7.68	0	0	0	1.92	2.32	1.68	2.54	2.03	6.78	0	3.57	0	1	1	1	1	1	2	2	2	4	2	2	3	0	2.126	2.625	1.136	0.880561	0.810689	0.983555	12.81	13.48	15.86	21.2	136.9
High	IsMasterProtein	P24752	Acetyl-CoA acetyltransferase, mitochondrial [OS=Homo sapiens]	0	49.683	34	14	113	14	1	427	45.2	8.85	0	4.07	0	0	17.98	13.13	11.67	12.18	18.69	13.27	16.61	13.87	1	2	1	1	8	8	11	8	12	9	10	10	0	5.439	7.711	1.316	0.26529	0.234388	0.983555	22.01	22.51	15.16	20	124.2
High	IsMasterProtein	P11177	Pyruvate dehydrogenase E1 component subunit beta, mitochondrial [OS=Homo sapiens]	0	28.718	23	6	47	6	1	359	39.2	6.65	0	3.87		3.88	3.41	2.91	4.63	10.62	9.21	3.16	8.01	7.06	1	1		1	5	5	5	5	6	5	5	5	0	2.337	2.83	1.241	0.880561	0.795478	0.983555	32.23	21.9	14.22	19.1	124.5
High	IsMasterProtein	P09429	High mobility group protein B1 [OS=Homo sapiens]	0	8.014	17	3	9	3	1	215	24.9	5.74					0	0	2.06	0	0								2	2	2	2	1				0	6.766	4.279	0.626	0.122476	0.620623	0.983555	26.88	30.15	3.74	28.9	166.5
High	IsMasterProtein	Q14151	scaffold attachment factor B2 [OS=Homo sapiens]	0	9.926	5	5	27	2	1	953	107.4	6.16	0	0	0	0	4.56	4.19	2.02	4.06	1.88	1.94	2.09	0	1	1	1	1	2	4	3	2	1	1	2	1	0	1.521	1.338	0.848	0.93652	0.96767	0.983555	14.08	7.99	10.88	28.9	148.7
Low	IsMasterProtein	Q7LC44	Activity-regulated cytoskeleton-associated protein [OS=Homo sapiens]	0.103	1.324	2	1	2	1	1	396	45.3	5.63						0						0						1						1	0	5.214	11.035	2.101	0.250301	0.0790743	0.603267	7.37	7.26	7.8	17.6	90.6
High	IsMasterProtein	P82909	28S ribosomal protein S36, mitochondrial [OS=Homo sapiens]	0	4.508	16	1	11	1	1	103	11.5	9.99					0		0		0	0	2.68	2					1		1		1	1	1	1	0	5.258	8.241	1.56	0.374395	0.133272	0.983555	5.43	5.89	5.92	20.8	109.8
High	IsMasterProtein	P82673-1	28S ribosomal protein S35, mitochondrial [OS=Homo sapiens]	0.007	3.992	3	1	5	1	1	323	36.8	8.24					0	0	1.8	1.6				0					1	1	1	1				1	0	5.235	0.01	0.01	0.403763	1.54659e-16	3.42949e-16	0			48.1	251.9
Medium	IsMasterProtein	Q9NWU5	39S ribosomal protein L22, mitochondrial [OS=Homo sapiens]	0.016	2.55	12	2	2	2	1	206	23.6	9.94					0					0							1					1			0	2.666	3.239	1.238	0.880561	0.768181	0.983555	18.96	13.51	10.97	25.2	121
High	IsMasterProtein	P36542-1	ATP synthase subunit gamma, mitochondrial [OS=Homo sapiens]	0.01	3.446	6	2	4	2	1	298	33	9.22	0				0	0					0		1				1	1					1		0	4.897	5.128	1.04	0.452548	0.460176	0.983555	10.56	9.48	13.17	27.2	133.3
High	IsMasterProtein	O95831-1	Apoptosis-inducing factor 1, mitochondrial [OS=Homo sapiens]	0	20.592	13	7	36	7	1	613	66.9	8.95	1.93				0	6.14	1.73	3.92	8.06	2.53	3.66	4.08	1				3	2	4	4	5	3	2	4	0	4.239	5.694	1.411	0.504227	0.433728	0.983555	26.74	24.12	11.14	24.1	118.3
High	IsMasterProtein	P11047	Laminin subunit gamma-1 [OS=Homo sapiens]	0	8.115	2	4	9	4	1	1609	177.5	5.12							1.61	0	0	0	0	1.61							1	2	1	1	1	3	0	3.441	3.063	0.976	0.691012	0.775633	0.986672	35.47	17.92	25.35	28.5	136.7
Low	IsMasterProtein	P09110-1	3-ketoacyl-CoA thiolase, peroxisomal [OS=Homo sapiens]	0.103	1.323	2	1	2	1	1	424	44.3	8.44						0	0											1	1						0	4.594	5.88	1.265	0.548663	0.388663	0.983555	13.54	14.42	10.45	26.2	120.9
High	IsMasterProtein	Q9HAV7	GrpE protein homolog 1, mitochondrial [OS=Homo sapiens]	0	34.98	50	9	88	9	1	217	24.3	8.12	1.77	1.76	0	0	12.38	6.07	4.21	4.3	14.68	17.46	15.34	16.8	2	2	1	3	6	6	6	5	8	6	7	8	0	3.776	4.932	1.338	0.609327	0.515275	0.983555	22.15	19.06	12.82	26.7	121.6
High	IsMasterProtein	Q15424-3	Isoform 3 of Scaffold attachment factor B1 [OS=Homo sapiens]	0	34.068	11	13	83	10	1	917	102.8	5.49	0	0	0	0	13.9	9.24	10.9	7.33	15.72	5.59	5.65	3.45	3	3	3	2	8	8	8	6	5	7	6	4	2	3.941	3.458	0.875	0.575625	0.746978	0.986672	14.28	13.63	12.27	32.5	145.3
High	IsMasterProtein	P04040	catalase [OS=Homo sapiens]	0	32.054	18	8	46	8	1	527	59.7	7.39	2.55		2.39	3.19	7.68	8.14	6.64	4.75	9.39	6.29	1.81	6.79	1		1	1	4	5	4	2	6	6	5	5	0	4.189	6.849	1.522	0.516932	0.310765	0.983555	27.87	25.57	14.14	24	101.2
High	IsMasterProtein	Q9Y606	tRNA pseudouridine synthase A [OS=Homo sapiens]	0	11.979	10	4	19	4	1	427	47.4	8.41	0	0			2.17	2.72	0	1.96	2.53	3.83	0	0	1	1			3	1	1	2	2	4	2	1	0	4.087	3.82	1.147	0.628692	0.680533	0.983555	64.38	90.32	70.29	17.6	85.6
Medium	IsMasterProtein	Q08257	Quinone oxidoreductase [OS=Homo sapiens]	0.015	2.805	9	2	4	2	1	329	35.2	8.44						0				0	0	0						1				1	1	1	0	2.686	4.786	1.444	0.880561	0.460176	0.983555	12.47	13.68	19.46	24	105.8
High	IsMasterProtein	Q8NBJ5	Procollagen galactosyltransferase 1 [OS=Homo sapiens]	0	4.899	3	2	3	2	1	622	71.6	7.31										0	1.98	0										1	1	1	0	4.152	4.253	1.033	0.462115	0.549881	0.983555	12	8.5	9.76	28.6	126.1
High	IsMasterProtein	P07954	fumarate hydratase, mitochondrial [OS=Homo sapiens]	0	82.204	41	16	135	16	1	510	54.6	8.76	6.74	3.45	6.4	4.5	25.07	22.54	22.61	18.11	39.12	23.95	33.95	28.86	3	2	2	3	12	12	12	10	12	10	13	15	0	4.376	6.18	1.424	0.47236	0.375979	0.983555	26.06	30.83	16.25	26.7	115.2
Medium	IsMasterProtein	P51659-2	Isoform 2 of Peroxisomal multifunctional enzyme type 2 [OS=Homo sapiens]	0.015	2.851	1	1	1	1	1	761	83	8.76									1.63												1				0	4.03	5.813	1.363	0.609327	0.323994	0.983555	12.2	16	16.69	27.8	111
High	IsMasterProtein	Q13162	Peroxiredoxin-4 [OS=Homo sapiens]	0	11.843	18	5	33	3	1	271	30.5	6.29	1.94	0	0	1.69	1.6	1.82	1.84	3.77	0	2.38	0	1.85	2	2	1	1	3	2	3	3	3	2	4	4	0	4.045	6.504	1.61	0.562058	0.346015	0.983555	10.46	14.84	13.42	25	102.4
Low	IsMasterProtein	A8MTL3	RING finger protein 212B [OS=Homo sapiens]	0.136	1.221	3	1	1	1	1	300	33.5	9.73												0												1	0	3.969	5.306	1.332	0.691012	0.460176	0.983555	8.34	14.31	10.08	29.1	117.4
Medium	IsMasterProtein	P22695	Cytochrome b-c1 complex subunit 2, mitochondrial [OS=Homo sapiens]	0.015	2.812	3	1	1	1	1	453	48.4	8.63												0												1	0	3.919	6.388	1.559	0.720632	0.310765	0.983555	35.87	20.48	22.58	26.3	105.8
High	IsMasterProtein	P49419	Alpha-aminoadipic semialdehyde dehydrogenase [OS=Homo sapiens]	0	5.73	3	1	11	1	1	539	58.5	7.99		1.84	2.43	1.74	2.31	2.71	1.81	2.07	1.61	0	2.08	2.44		1	1	1	1	1	1	1	1	1	1	1	0	4.448	6.081	1.368	0.576259	0.372785	0.983555	24.78	25.77	11.13	26	115.8
Low	IsMasterProtein	O43837-1	isocitrate dehydrogenase [NAD] subunit beta, mitochondrial [OS=Homo sapiens]	0.151	1.144	2	1	1	1	1	385	42.2	8.46										0												1			0	3.893	3.989	1.042	0.737185	0.680533	0.983555	11.06	11.18	8.54	33.8	131.6
High	IsMasterProtein	P60903	Protein S100-A10 [OS=Homo sapiens]	0	5.531	18	1	20	1	1	97	11.2	7.37					2.53	2.18	2.28	0	2.26	2.18	2.4	2.19					1	1	1	1	1	1	1	1	0	4.078	5.263	1.195	0.626727	0.460176	0.983555	29.22	27.07	16.91	31.3	122.6
High	IsMasterProtein	P20674	Cytochrome c oxidase subunit 5A, mitochondrial [OS=Homo sapiens]	0	6.89	21	3	19	3	1	150	16.8	6.79					0	2.06	1.71	1.72	0	1.86	1.98	0					2	2	3	2	2	2	2	3	0	3.96	5.779	1.526	0.591463	0.423627	0.983555	22.28	25.49	7.84	27.7	108.3
Low	IsMasterProtein	Q9Y3X0	coiled-coil domain-containing protein 9 [OS=Homo sapiens]	0.147	1.158	2	1	1	1	1	531	59.7	5.4			0												1										0	3.83	5.173	1.351	0.575625	0.482061	0.983555	8.71	0	8.23	30	114.9
High	IsMasterProtein	P10809	60 kDa heat shock protein, mitochondrial [OS=Homo sapiens]	0	393.98	69	36	936	36	1	573	61	5.87	98.23	82.74	87.93	88.43	222.81	190.44	195.62	196.22	188.75	199.99	220.51	184.37	24	24	24	24	31	32	31	31	31	32	32	31	0	3.796	4.557	1.199	0.609327	0.566252	0.983555	27.33	28.37	17.91	32.1	122
High	IsMasterProtein	Q99798	Aconitate hydratase, mitochondrial [OS=Homo sapiens]	0	62.104	24	13	56	13	1	780	85.4	7.61	4.22	8.14		2.51	13.17	6.83	11.26	8.3	7.85	14.82	9.16	13.55	3	4		2	5	5	9	3	7	6	4	7	0	2.593	3.187	1.227	0.880561	0.775633	0.983555	15.89	21.79	14.03	29.1	117.3
High	IsMasterProtein	Q8TCS8	Polyribonucleotide nucleotidyltransferase 1, mitochondrial [OS=Homo sapiens]	0	6.723	7	4	9	4	1	783	85.9	7.77					1.63	1.64			1.82	0	0	0					2	1			1	1	1	1	0	3.324	4.29	1.146	0.827326	0.515275	0.983555	27.16	39.34	11.78	30.8	123.5
High	IsMasterProtein	P14854	Cytochrome c oxidase subunit 6B1 [OS=Homo sapiens]	0.01	3.433	17	2	14	2	1	86	10.2	7.05					1.61	0	0	0	0	1.74	1.6	0					2	1	2	1	1	2	1	2	0	3.587	6.049	1.699	0.763189	0.351993	0.983555	9.06	11.81	7.75	28.1	102.1
High	IsMasterProtein	P31937	3-hydroxyisobutyrate dehydrogenase, mitochondrial [OS=Homo sapiens]	0	8.208	16	4	9	4	1	336	35.3	8.13					0		0	0	0	0	0						1		1	1	4	1	1		0	2.145	3.124	1.442	0.880561	0.744702	0.983555	14.52	21.59	9.96	31.6	109.6
High	IsMasterProtein	Q15758-1	Neutral amino acid transporter B(0) [OS=Homo sapiens]	0	18.977	12	5	21	5	1	541	56.6	5.48	5.07	2.41	4.6	4.9	2.66	5.68	3.07	2.27	3.49	2.01	4.08	4.85	1	1	1	1	1	2	1	1	3	1	2	2	0	3.765	3.785	0.985	0.711542	0.680796	0.983555	9.58	12.78	8.31	36	133.6
High	IsMasterProtein	P13073	Cytochrome c oxidase subunit 4 isoform 1, mitochondrial [OS=Homo sapiens]	0	9.151	25	4	12	4	1	169	19.6	9.51					0		0		2.19	0	0	0					3		1		2	1	2	2	0	3.795	4.822	1.302	0.609327	0.53945	0.983555	11.17	13.69	8.84	31	114.9
Low	IsMasterProtein	Q9BSH4	Translational activator of cytochrome c oxidase 1 [OS=Homo sapiens]	0.15	1.138	3	1	1	1	1	297	32.5	8.13					0												1								0	3.674	4.541	1.237	0.736425	0.512589	0.983555	8.51	9.45	7.95	32.5	121.2
Low	IsMasterProtein	Q9P273	Teneurin-3 [OS=Homo sapiens]	0.107	1.308	0	1	1	1	1	2699	300.8	6.42									0												1				0	4.046	5.545	1.19	0.609327	0.412897	0.983555	46.3	14.64	47.9	28.3	114.6
Low	IsMasterProtein	Q9BVV6-3	Isoform 3 of Protein TALPID3 [OS=Homo sapiens]	0.146	1.175	1	1	1	1	1	1644	181.9	6.15								0												1					0	3.532	3.76	1.056	0.691012	0.696567	0.983555	3.08	4.87	4.76	36.2	127.8
High	IsMasterProtein	Q8WW59	SPRY domain-containing protein 4 [OS=Homo sapiens]	0	20.706	25	4	27	4	1	207	23.1	6.93	3.91	3.4	0	2.48	5.12	9.44	3.09	6.35	7.66	7.63	7.85	9.54	2	2	1	1	3	2	2	2	3	2	2	3	0	2.493	3.276	1.358	0.880561	0.768181	0.983555	25.21	17.51	13.41	30.6	121.2
Medium	IsMasterProtein	Q6UXH1-5	Isoform 5 of Cysteine-rich with EGF-like domain protein 2 [OS=Homo sapiens]	0.015	2.894	4	2	4	2	1	402	43.5	4.79					0	0	0			0							1	1	1			1			0	3.863	5.29	1.352	0.591463	0.460176	0.983555	31.05	35.43	8.28	32	117.3
Medium	IsMasterProtein	Q6P161	39S ribosomal protein L54, mitochondrial [OS=Homo sapiens]	0.03	1.881	7	1	3	1	1	138	15.8	9.6					0				0			0					1				1			1	0	3.638	4.57	1.298	0.773911	0.566209	0.983555	10.37	12.06	7.75	32.9	115.4
High	IsMasterProtein	P61604	10 kDa heat shock protein, mitochondrial [OS=Homo sapiens]	0	51.559	67	9	226	9	1	102	10.9	8.92	15.15	16.89	13.71	9.95	33.85	29.99	25.52	28.3	48.51	45.2	49.44	43.38	6	5	5	5	8	7	8	8	8	8	8	8	0	3.351	5.083	1.513	0.749353	0.495349	0.983555	31.93	21.02	15.72	31.3	108.9
High	IsMasterProtein	P30049	ATP synthase subunit delta, mitochondrial [OS=Homo sapiens]	0	12.091	14	2	26	2	1	168	17.5	5.49	0				6.04	6.64	5.22	6.11	5.61	5.67	6.21	8.6	1				2	2	2	2	2	2	2	2	0	3.466	5.333	1.493	0.71456	0.460176	0.983555	13.33	15.85	10.42	30	107.3
Low	IsMasterProtein	Q6IN84-1	rRNA methyltransferase 1, mitochondrial [OS=Homo sapiens]	0.152	1.129	5	1	1	1	1	353	38.6	7.94												0												1	0	3.45	3.105	0.92	0.749353	0.768181	0.999845	12.25	1.44	12.67	39.7	137
Medium	IsMasterProtein	Q9BYD6	39S ribosomal protein L1, mitochondrial [OS=Homo sapiens]	0.044	1.726	4	1	2	1	1	325	36.9	8.78						0					0							1					1		0	3.483	4.407	1.207	0.827326	0.568151	0.983555	15.63	15.45	13.69	32.7	117.8
Low	IsMasterProtein	O43504	Ragulator complex protein LAMTOR5 [OS=Homo sapiens]	0.055	1.589	22	1	2	1	1	91	9.6	4.87										0		0										1		1	0	3.604	5.935	1.664	0.736045	0.375979	0.983555	12.24	12.63	5.34	28.5	102.6
High	IsMasterProtein	P13804-1	Electron transfer flavoprotein subunit alpha, mitochondrial [OS=Homo sapiens]	0	55.404	49	11	84	11	1	333	35.1	8.38	5.33	7.33	3.91	2.83	4.81	15.04	13.46	8.62	13.6	17.71	14.4	16.3	3	4	3	2	7	10	7	7	7	8	9	9	0	3.121	3.961	1.292	0.827326	0.680796	0.983555	18.26	21.44	14.95	34.5	118.6
High	IsMasterProtein	P06576	ATP synthase subunit beta, mitochondrial [OS=Homo sapiens]	0	194.535	62	21	347	21	1	529	56.5	5.4	24.25	21.88	16.88	22.04	55.87	56.18	57.32	50.57	69.85	70.18	70.97	65.69	15	15	10	14	20	19	20	18	21	20	20	21	0	3.224	4.379	1.4	0.787623	0.606322	0.983555	29.51	26.04	16.4	32.8	112.8
High	IsMasterProtein	Q9GZT3-1	SRA stem-loop-interacting RNA-binding protein, mitochondrial [OS=Homo sapiens]	0	9.493	40	4	22	4	1	109	12.3	10.24			0	0	0	1.76	0	2.1	0	1.7	0	1.83			1	1	4	2	2	1	3	3	2	2	0	2.978	3.48	1.166	0.880561	0.744702	0.983555	23.3	20.86	17.63	37.2	128.9
High	IsMasterProtein	Q16740	ATP-dependent Clp protease proteolytic subunit, mitochondrial [OS=Homo sapiens]	0	21.516	31	6	38	6	1	277	30.2	8.09					1.61	0	1.73	0	2.21	3.97	2.28	0					6	4	4	2	3	4	4	4	0	2.998	3.559	1.156	0.873119	0.722408	0.983555	18.25	26.11	14.13	36.3	122.7
High	IsMasterProtein	P61006	Ras-related protein Rab-8A [OS=Homo sapiens]	0	10.646	21	4	30	1	1	207	23.7	9.07	2.13	1.94	2.07	1.7	1.99	1.97	3.69	2.06	3.98	2.15	2.15	2.18	3	2	1	1	3	3	3	1	3	1	1	3	0	3.265	2.228	0.682	0.85755	0.877431	0.983555	8.64	17.76	7.92	45.9	152.9
High	IsMasterProtein	P30084	Enoyl-CoA hydratase, mitochondrial [OS=Homo sapiens]	0	23.254	27	6	48	6	1	290	31.4	8.07	0		0		5.74	3.56	1.87	1.64	4.51	2.17	3.47	4.48	1		2		6	5	5	4	5	5	4	5	0	3.049	3.598	1.204	0.84951	0.722408	0.983555	16.06	18.46	12.27	36.6	118.7
High	IsMasterProtein	P04083	annexin A1 [OS=Homo sapiens]	0	14.527	16	5	36	5	1	346	38.7	7.02	0	0			3.65	1.74	0	0	3.68	1.65	2.47	5.53	1	1			3	3	4	2	4	4	5	3	0	3.853	4.666	1.202	0.594114	0.566209	0.983555	36.82	31.24	9.44	36.4	119.6
Low	IsMasterProtein	Q7KZ85	transcription elongation factor spt6 [OS=Homo sapiens]	0.16	1.064	1	1	1	1	1	1726	198.9	4.91								0												1					0	3.208	3.019	0.963	0.880561	0.775633	0.995198	3.18	9.39	8.42	41.5	133.2
Low	IsMasterProtein	P82979	SAP domain-containing ribonucleoprotein [OS=Homo sapiens]	0.139	1.211	5	1	1	1	1	210	23.7	6.42												1.67												1	0	3.206	2.776	0.867	0.84951	0.795478	0.986672	9.52	8.86	4.98	42.7	136.8
High	IsMasterProtein	Q9BYD2	39S ribosomal protein L9, mitochondrial [OS=Homo sapiens]	0	10.161	9	2	7	2	1	267	30.2	10.08							0	2.61		0	0	0							1	2		1	1	1	0	3.209	4.562	1.426	0.856232	0.53945	0.983555	6.05	4.58	5.27	34.1	110.4
High	IsMasterProtein	Q16718	NADH dehydrogenase [ubiquinone] 1 alpha subcomplex subunit 5 [OS=Homo sapiens]	0.01	3.316	16	2	3	2	1	116	13.5	5.99						0			0		0							1			1		1		0	2.623	3.944	1.527	0.880561	0.668963	0.983555	30.43	32.25	8.59	33.4	103.5
High	IsMasterProtein	P62070-4	Isoform 4 of Ras-related protein R-Ras2 [OS=Homo sapiens]	0	7.871	23	4	6	2	1	210	24.2	6.01			0			1.9	0			0		0			1			1	2			1		1	2	2.29	2.137	0.918	0.880561	0.878197	0.999845	23.02	22.53	10.28	41.6	133.7
Medium	IsMasterProtein	Q9H0C2	ADP/ATP translocase 4 [OS=Homo sapiens]	0.019	2.383	5	2	2	2	1	315	35	9.89					1.7												2								0	3.251	3.56	1.093	0.773911	0.722408	0.983555	12.8	14.62	6.67	40.1	124.6
Low	IsMasterProtein	Q15058	Kinesin-like protein KIF14 [OS=Homo sapiens]	0.163	1.009	1	1	1	1	1	1648	186.4	7.91												0												1	0	3.139	3.993	1.249	0.827326	0.657613	0.983555	11.02	11.09	8.84	36.9	115
High	IsMasterProtein	P09001	39S ribosomal protein L3, mitochondrial [OS=Homo sapiens]	0.009	3.14	5	2	2	2	1	348	38.6	9.48									2.45			0									1			1	0	3.233	4.374	1.368	0.74562	0.568151	0.983555	12.63	8.48	9.88	35.6	110.9
High	IsMasterProtein	Q9BYC9-2	Isoform 2 of 39S ribosomal protein L20, mitochondrial [OS=Homo sapiens]	0	4.931	7	1	6	1	1	155	18.1	10.67				0	0	0	0	0		0						1	1	1	1	1		1			0	3.273	3.829	1.199	0.773819	0.680796	0.983555	4.85	8.88	5.04	36.8	119.7
High	IsMasterProtein	Q99714-1	3-hydroxyacyl-CoA dehydrogenase type-2 [OS=Homo sapiens]	0	59.859	62	10	58	10	1	261	26.9	7.78	0	4.17	1.9	2.26	12.18	6.65	7.9	8.02	10.95	15.63	8.04	5.42	2	4	1	2	5	5	5	4	4	5	3	5	0	2.275	2.621	1.127	0.880561	0.815337	0.983555	21.12	19.39	12.57	39.2	122.5
High	IsMasterProtein	P34897-1	Serine hydroxymethyltransferase, mitochondrial [OS=Homo sapiens]	0	23.653	15	6	66	5	1	504	56	8.53	0	2.05	2.45	0	5.41	10.26	8	6.11	12.15	10.3	8.02	8.42	2	1	1	1	4	5	4	4	5	4	5	5	1	2.957	2.726	1.027	0.880561	0.795478	0.983555	20.16	24.1	20.23	43.8	134.4
Low	IsMasterProtein	Q8TDS7	Mas-related G-protein coupled receptor member D [OS=Homo sapiens]	0.074	1.448	3	1	1	1	1	321	36.1	8.94					0												1								0	2.897	2.81	0.994	0.880561	0.795478	0.983555	23.34	16.62	8.86	45.5	126.8
High	IsMasterProtein	P08559-4	Isoform 4 of Pyruvate dehydrogenase E1 component subunit alpha, somatic form, mitochondrial [OS=Homo sapiens]	0	27.322	21	9	89	9	1	428	47.5	8.54	0	0	0	0	9.47	5.64	6.28	5.67	7.02	5.61	5.94	7.97	2	2	2	1	7	6	8	5	7	7	6	8	0	3.112	4.169	1.334	0.827326	0.63957	0.983555	11.61	24.9	16.28	38.4	115.1
High	IsMasterProtein	Q92552-2	Isoform 2 of 28S ribosomal protein S27, mitochondrial [OS=Homo sapiens]	0	7.262	12	4	13	4	1	428	49.1	6.33				0	0	0	0	0	0	0	0	0				1	2	1	2	1	1	2	1	1	0	1.896	1.693	0.916	0.893012	0.925747	0.999845	15.18	14.23	10.31	44.3	130.9
High	IsMasterProtein	P31949	protein S100-A11 [OS=Homo sapiens]	0	19.216	39	4	87	4	1	105	11.7	7.12	10.82	5.55	9.38	8.47	20.13	17.51	13.85	11.82	9.51	9.87	15.14	8.06	3	3	3	4	4	4	4	4	3	4	3	3	0	2.413	2.282	0.851	0.880561	0.877431	0.983555	30.32	29.64	14.35	45.8	138.8
High	IsMasterProtein	Q9NX18	Succinate dehydrogenase assembly factor 2, mitochondrial [OS=Homo sapiens]	0.007	4.097	13	2	6	2	1	166	19.6	6.8						0		1.95		2.38		1.99						1		2		2		1	0	2.835	2.57	1.026	0.880561	0.830917	0.983555	11.52	46.29	24.7	41.1	125.3
High	IsMasterProtein	Q9UNF1	Melanoma-associated antigen D2 [OS=Homo sapiens]	0.006	3.744	4	1	3	1	1	606	64.9	9.32					0	0						0					1	1						1	0	3.1	1.528	0.5	0.880561	0.951696	0.983555	16.78	18.79	3.97	53.2	164.6
High	IsMasterProtein	P51149	ras-related protein Rab-7a [OS=Homo sapiens]	0	12.433	30	6	22	6	1	207	23.5	6.7	0		0	0	0	1.96	1.72	4.54	3.8	0		0	1		1	1	4	2	2	1	2	2		1	0	2.901	2.454	0.863	0.880561	0.856016	0.983555	14.96	20.31	9.83	45.6	137.7
High	IsMasterProtein	Q07021	Complement component 1 Q subcomponent-binding protein, mitochondrial [OS=Homo sapiens]	0	70.096	51	8	129	8	1	282	31.3	4.84	7.9	9.96	8.57	9.23	23.15	18.09	25.68	23.9	34.91	29.71	24.49	33.35	4	3	4	4	6	6	7	7	7	6	5	6	0	3.025	4.732	1.554	0.857259	0.555588	0.983555	21.14	18.44	24.24	34.8	106.7
High	IsMasterProtein	P51649-2	Isoform 2 of Succinate-semialdehyde dehydrogenase, mitochondrial [OS=Homo sapiens]	0	12.568	9	5	27	5	1	548	58.6	8.09	0				1.68	0	1.72	0	0	1.64	0	1.61	1				2	2	2	2	4	2	3	3	0	2.115	2.735	1.257	0.880561	0.795478	0.983555	16.66	21.36	12.64	37.7	116.7
High	IsMasterProtein	Q12849	G-rich sequence factor 1 [OS=Homo sapiens]	0	13.592	18	5	26	5	1	480	53.1	6.19	2.19		0	0	2.24	2.1	1.73	1.96	0	0	1.95	3.32	2		1	1	3	2	2	2	3	1	3	3	0	3.084	3.036	1.007	0.827326	0.775633	0.983555	8.91	17.63	9.69	43.2	130.2
Medium	IsMasterProtein	P10606	Cytochrome c oxidase subunit 5B, mitochondrial [OS=Homo sapiens]	0.018	2.401	15	2	2	2	1	129	13.7	8.81									0		0										1		1		0	3.054	4.722	1.564	0.880561	0.503788	0.983555	20.62	26.68	15.29	33.9	104
High	IsMasterProtein	Q8NFJ5	Retinoic acid-induced protein 3 [OS=Homo sapiens]	0	5.746	6	2	16	2	1	357	40.2	8.15	0		1.62		0	3.34	1.83		0	0	1.67	0	2		1		2	2	2		1	1	2	1	0	2.937	2.77	0.906	0.880561	0.795478	0.999845	13.55	15.74	14.67	43.3	129.2
High	IsMasterProtein	P30048	Thioredoxin-dependent peroxide reductase, mitochondrial [OS=Homo sapiens]	0	21.841	24	6	106	6	1	256	27.7	7.78	4.63	6.22	2.33	2.14	12.51	8.51	14.01	16.06	15.21	15.66	16.27	16.46	4	4	4	4	6	6	6	6	5	5	6	6	0	2.519	3.15	1.242	0.880561	0.775633	0.983555	23.24	19.91	9.63	40.2	116.9
High	IsMasterProtein	Q96RP9-2	Isoform 2 of Elongation factor G, mitochondrial [OS=Homo sapiens]	0	7.027	6	4	7	4	1	770	85.8	7.18			0		0			0	0		0	0			1		1			1	1		1	1	0	2.773	2.456	0.985	0.880561	0.830917	0.983555	12.56	14.5	25.01	47.1	136.6
Medium	IsMasterProtein	P43897-2	Isoform 2 of Elongation factor Ts, mitochondrial [OS=Homo sapiens]	0.02	2.148	2	1	6	1	1	346	37.6	7.72					1.94	0		1.69	0								1	1		1	1				0	2.936	2.62	0.931	0.880561	0.795478	0.999845	8.94	12.42	13.69	45.5	133.6
High	IsMasterProtein	Q9Y4L1	Hypoxia up-regulated protein 1 [OS=Homo sapiens]	0	121.297	31	22	134	22	1	999	111.3	5.22	2.1	1.94	7.89	0	29.25	20.76	22.95	24.97	20.67	19.47	31.69	20.17	4	2	4	5	15	12	10	13	14	13	11	10	0	2.865	3.375	1.163	0.880561	0.756366	0.983555	24.86	25.48	15.41	41.3	119.5
High	IsMasterProtein	Q92804-1	TATA-binding protein-associated factor 2N [OS=Homo sapiens]	0	30.415	19	6	43	4	1	592	61.8	8.02	2.25	2.14	4.19	2.05	7.56	4.47	4.75	4.93	5.12	7.68	6	2.57	2	2	2	2	5	2	2	3	2	4	3	2	0	3.416	4.345	1.265	0.732268	0.609324	0.983555	49.12	76.73	29.8	40.5	110.8
Medium	IsMasterProtein	Q6NUP7-1	Serine/threonine-protein phosphatase 4 regulatory subunit 4 [OS=Homo sapiens]	0.044	1.721	1	1	9	1	1	873	99.4	7.8	1.77		3.24	0				1.71			0	0	1		1	1				1			1	1	0	2.826	8.03	2.811	0.880561	0.218415	0.109861	10.88	9.28	11.48	24.7	70.6
High	IsMasterProtein	P42704	Leucine-rich PPR motif-containing protein, mitochondrial [OS=Homo sapiens]	0	166.436	28	37	322	37	1	1394	157.8	6.13	20.1	8.8	11.31	20.79	53.45	42.98	34.72	36.24	50.64	38.04	46.05	46.5	9	6	5	8	26	24	19	22	29	25	25	28	0	2.665	2.931	1.067	0.880561	0.794944	0.983555	18.89	24.53	11.77	44	123.4
High	IsMasterProtein	Q9H307	Pinin [OS=Homo sapiens]	0	9.27	7	5	12	5	1	717	81.6	7.14					0	1.74	0	0	0	0		0					2	2	1	1	1	3		1	0	2.646	1.923	0.706	0.880561	0.892461	0.983555	15.12	31.41	10.07	50.8	144.2
High	IsMasterProtein	P54886	delta-1-pyrroline-5-carboxylate synthase [OS=Homo sapiens]	0	25.098	11	9	62	9	1	795	87.2	7.12	3.9	0	1.63	0	10.08	3.94	7.81	4.56	5.27	10.9	2.5	3.35	4	2	1	2	6	6	6	4	3	4	3	4	0	2.596	2.233	0.819	0.880561	0.879016	0.983555	15.74	19.33	4.8	49.4	137.6
High	IsMasterProtein	P25705-1	ATP synthase subunit alpha, mitochondrial [OS=Homo sapiens]	0	46.839	28	14	116	14	1	553	59.7	9.13	0	2.05	1.62	2.01	10.64	8.6	12.18	15.13	14.42	14.61	17.17	14.98	3	3	2	4	12	7	9	8	12	11	11	12	0	2.772	3.319	1.157	0.880561	0.758969	0.983555	22.3	26.82	12.49	43	119.5
High	IsMasterProtein	P09622	Dihydrolipoyl dehydrogenase, mitochondrial [OS=Homo sapiens]	0	47.193	19	8	117	8	1	509	54.1	7.85	9.77	10.24	4.52	11.86	13.38	14.14	14.17	21.3	17.63	18.11	20.41	21.75	5	4	4	5	7	6	7	6	6	8	7	8	0	2.825	3.714	1.393	0.880561	0.702696	0.983555	27.36	34.17	15.45	38.5	107.1
Low	IsMasterProtein	P16435	NADPH--cytochrome P450 reductase [OS=Homo sapiens]	0.063	1.528	1	1	4	1	1	677	76.6	5.58					0	0	0	0									1	1	1	1					0	2.764	2.625	0.947	0.880561	0.795478	0.996405	6.09	5.37	5.61	46.7	130.1
High	IsMasterProtein	Q9NSE4	Isoleucine--tRNA ligase, mitochondrial [OS=Homo sapiens]	0	9.007	4	3	13	3	1	1012	113.7	7.2	0	1.8			2.36	0	2.67	2.59	2.72	2.36	2.42	4.58	1	1			1	1	2	1	1	2	1	2	0	2.14	2.821	1.306	0.884198	0.795478	0.983555	25.15	13.81	33.46	46.4	133
High	IsMasterProtein	Q7Z2W9	39S ribosomal protein L21, mitochondrial [OS=Homo sapiens]	0	7.356	13	2	6	2	1	205	22.8	9.89					2.32	0	2.56		0		2.44	2.05					1	1	1		1		1	1	0	2.799	3.302	1.19	0.880561	0.711353	0.983555	7.81	7.42	6.7	42.2	118.3
Low	IsMasterProtein	Q96FV9-1	THO complex subunit 1 [OS=Homo sapiens]	0.16	1.07	2	1	1	1	1	657	75.6	4.98								0												1					0	2.715	2.034	0.749	0.880561	0.890567	0.983555	6.86	0.83	4.04	52.2	141.7
High	IsMasterProtein	P55809	Succinyl-CoA:3-ketoacid coenzyme A transferase 1, mitochondrial [OS=Homo sapiens]	0	36.237	19	8	45	8	1	520	56.1	7.46	0	1.72	1.69	2.27	10.92	8.86	10.04	6.78	9.05	2.79	8.3	8.15	2	1	1	1	4	3	6	3	3	4	2	3	0	2.267	2.494	1.153	0.880561	0.854302	0.983555	16.13	20.49	14.73	42.6	119.2
High	IsMasterProtein	P38159-1	RNA-binding motif protein, X chromosome [OS=Homo sapiens]	0	45.968	31	13	203	13	1	391	42.3	10.05	13.01	14.5	11.38	12.86	29.53	26.74	25.27	28.43	20.63	19.23	24.07	19.75	7	8	8	7	9	10	9	9	9	12	8	8	0	2.735	2.19	0.804	0.880561	0.881812	0.983555	13.43	16.8	12.43	49.6	137.5
High	IsMasterProtein	P51991-2	Isoform 2 of Heterogeneous nuclear ribonucleoprotein A3 [OS=Homo sapiens]	0	53.498	28	9	156	1	1	356	37	8.31	19	19.17	17.33	18.66	24.06	22.89	19.28	19.98	20.7	23.37	18.81	19.55	7	7	7	7	9	7	7	7	6	8	6	7	0	2.821	2.408	0.86	0.880561	0.869258	0.983555	4.92	9.9	8.81	49	136.2
High	IsMasterProtein	O15382	Branched-chain-amino-acid aminotransferase, mitochondrial [OS=Homo sapiens]	0	12.141	10	3	8	3	1	392	44.3	8.65		2.8	3.58	3.54	3.7				0			4.03		1	1	1	2				1			2	0	1.997	2.895	1.417	0.884198	0.775633	0.983555	13.27	13.8	20.54	45.8	127.6
High	IsMasterProtein	Q96I24-1	Far upstream element-binding protein 3 [OS=Homo sapiens]	0	22.879	21	9	19	8	1	572	61.6	8.38	0	0			2.99	0		0	0	0	0	0	1	1			5	2		3	3	1	1	2	0	2.054	1.709	0.837	0.880561	0.932168	0.983555	22.7	23.78	8.91	46.6	132.6
High	IsMasterProtein	P23246-1	splicing factor, proline- and glutamine-rich [OS=Homo sapiens]	0	42.378	17	12	137	11	1	707	76.1	9.44	12.85	1.69	5.92	1.66	24.4	10.92	19	16.65	12.2	22.72	16.22	15.44	5	6	4	8	12	7	9	7	6	8	7	7	1	2.247	1.983	0.924	0.880561	0.892461	0.999845	38.44	26.29	18.24	45.3	123.9
High	IsMasterProtein	P28838	cytosol aminopeptidase [OS=Homo sapiens]	0	18.208	10	4	12	4	1	519	56.1	7.93					5.27	2.57	2.26	3.44	1.62	3	2.85	3.61					3	1	1	2	2	1	1	1	0	2.541	2.652	1.103	0.880561	0.810357	0.983555	22.21	16.75	17.46	43.8	120.3
High	IsMasterProtein	P38117	electron transfer flavoprotein subunit beta [OS=Homo sapiens]	0	30.219	42	10	73	10	1	255	27.8	8.1	1.69	0	0	0	6.74	4.28	7.65	6.46	9.63	11.3	13.84	12.9	4	1	1	2	8	8	5	5	7	6	6	8	0	2.774	3.438	1.237	0.880561	0.752888	0.983555	17.73	18.74	9.91	41.6	113.2
High	IsMasterProtein	P30405	Peptidyl-prolyl cis-trans isomerase F, mitochondrial [OS=Homo sapiens]	0	9.538	25	5	15	5	1	207	22	9.38						0	0		0	1.63	0	0						1	1		2	4	2	3	0	3.287	5.056	1.5	0.768307	0.499415	0.983555	16.52	16.95	16.72	38.9	107.2
Medium	IsMasterProtein	Q9Y697	Cysteine desulfurase, mitochondrial [OS=Homo sapiens]	0.018	2.369	3	1	5	1	1	457	50.2	8.31						1.82		2.3		0	1.97	0						1		1		1	1	1	0	2.837	2.671	0.954	0.880561	0.795478	0.996405	7.87	11.15	5.35	45.6	130.2
High	IsMasterProtein	P26440	Isovaleryl-CoA dehydrogenase, mitochondrial [OS=Homo sapiens]	0	8.549	7	3	22	3	1	423	46.3	8.19	0	0		0	2	3.26	0	0	1.75	1.68	1.7	0	1	1		1	2	2	2	2	3	2	1	1	0	2.638	3.333	1.283	0.880561	0.756366	0.983555	14.14	14.97	10.77	42.4	111.6
High	IsMasterProtein	Q9UHB6-4	Isoform 4 of LIM domain and actin-binding protein 1 [OS=Homo sapiens]	0	27.048	13	9	33	9	1	760	85.2	6.76	0	2.25	2.09		4.8	2.73	2.83	3.96	2.8	3.2	4.58	6.89	1	1	1		4	2	1	2	5	3	4	6	0	2.853	4.563	1.542	0.880561	0.566209	0.983555	33.21	69.47	17.06	31.5	78.9
Medium	IsMasterProtein	P31930	Cytochrome b-c1 complex subunit 1, mitochondrial [OS=Homo sapiens]	0.016	2.657	2	1	1	1	1	480	52.6	6.37										0												1			0	2.672	3.469	1.301	0.880561	0.722408	0.983555	7.41	9.52	4.34	42.1	112.4
High	IsMasterProtein	Q9Y2B0	Protein canopy homolog 2 [OS=Homo sapiens]	0	17.395	28	4	26	4	1	182	20.6	4.92	1.67		1.77	1.97	5.26	1.61	0	1.68	5.48	0	5.01	1.66	1		1	1	3	1	1	2	3	2	4	2	0	2.242	3.312	1.45	0.880561	0.760838	0.983555	26.45	31	8.09	39.9	107
High	IsMasterProtein	Q96I99-1	Succinate--CoA ligase [GDP-forming] subunit beta, mitochondrial [OS=Homo sapiens]	0	24.635	17	7	49	7	1	432	46.5	6.39	2.18	2.23	2.18	2.09	7.54	4.62	5.11	3.61	9.21	9.26	6.54	6.41	2	2	1	1	4	2	2	2	6	6	5	6	0	2.247	2.85	1.254	0.880561	0.795478	0.983555	12.83	12.2	8.72	43.4	115
High	IsMasterProtein	P11279	Lysosome-associated membrane glycoprotein 1 [OS=Homo sapiens]	0.007	3.94	5	2	8	2	1	417	44.9	8.75					0	0	0	0	0	0		0					2	1	1	1	1	1		1	0	2.134	2.564	1.22	0.880561	0.818691	0.983555	6.13	5.3	9.24	44.6	116.1
High	IsMasterProtein	Q8TCC3-2	Isoform 2 of 39S ribosomal protein L30, mitochondrial [OS=Homo sapiens]	0.007	3.853	6	1	3	1	1	191	21.8	10.07					0						0	0					1						1	1	0	2.785	3.399	1.223	0.880561	0.756366	0.983555	5.96	8.52	5.65	41.3	115.8
High	IsMasterProtein	O94925-1	Glutaminase kidney isoform, mitochondrial [OS=Homo sapiens]	0.007	4.102	7	2	3	2	1	669	73.4	7.77					0		0	0									1		1	1					0	2.624	2.168	0.808	0.880561	0.881324	0.983555	19.42	22.24	15.66	52.2	137
High	IsMasterProtein	P33240	cleavage stimulation factor subunit 2 [OS=Homo sapiens]	0	14.84	14	6	15	6	1	577	60.9	6.83	0				2.71	1.63	2.57	4.58	3.16	2.84	0	0	1				1	2	2	2	2	1	1	3	0	2.384	2.797	1.338	0.880561	0.795478	0.983555	32.59	45.63	10.03	42.3	112
Medium	IsMasterProtein	Q8N983-7	Isoform 6 of 39S ribosomal protein L43, mitochondrial [OS=Homo sapiens]	0.045	1.685	3	1	1	1	1	261	28.7	8.29											1.84												1		0	2.569	3.346	1.311	0.880561	0.711353	0.983555	5.12	7.37	5.17	43.9	111.8
High	IsMasterProtein	Q9BYN8	28S ribosomal protein S26, mitochondrial [OS=Homo sapiens]	0.006	3.629	8	2	8	2	1	205	24.2	10.39			1.65		0	0	0			2.14	0				1		2	1	1			1	1		0	2.207	1.754	0.806	0.880561	0.910005	0.983555	9.39	9.56	7.5	53.6	137.5
High	IsMasterProtein	P25815	Protein S100-P [OS=Homo sapiens]	0	10.243	24	2	16	2	1	95	10.4	4.88	1.65	2.4	3.41	0	2.45	2.53	3.17	2.73	2.88	2.25	3.07	2.3	1	1	1	1	2	1	1	1	2	1	1	1	0	2.725	3.362	1.206	0.880561	0.756366	0.983555	8.77	5.99	8.57	42.8	111.8
High	IsMasterProtein	Q15149-1	plectin [OS=Homo sapiens]	0	81.686	9	37	127	33	1	4684	531.5	5.96	7.28	3.87	1.94	0	4.14	7.53	10.56	8.6	1.81	1.62	5.44	4.95	12	9	14	7	12	12	10	10	7	7	7	7	3	1.213	0.83	0.671	0.967171	0.995967	0.983555	22.59	16.35	11.22	52.7	134.5
High	IsMasterProtein	Q96EL3	39S ribosomal protein L53, mitochondrial [OS=Homo sapiens]	0	7.663	22	2	14	2	1	112	12.1	8.76	4.58	0			2.82	3.3		0	3.64	2.88	0	3.27	1	1			1	2		1	1	1	1	1	0	2.429	2.805	1.139	0.880561	0.795478	0.983555	12.09	11.82	7.7	45.7	118.5
High	IsMasterProtein	P31942	Heterogeneous nuclear ribonucleoprotein H3 [OS=Homo sapiens]	0	42.477	28	7	99	7	1	346	36.9	6.87	7.64	8.41	13.56	4.78	20.57	17.9	16.61	18.65	15.35	17.19	10.08	14.38	6	4	6	3	6	5	5	5	5	5	4	5	0	2.561	1.925	0.74	0.880561	0.907755	0.983555	22.1	24.27	11.77	55.7	144.7
High	IsMasterProtein	Q5JRX3-2	Isoform 2 of Presequence protease, mitochondrial [OS=Homo sapiens]	0	8.912	3	4	12	4	1	1038	117.4	6.92					0		0	0	0	0	0	1.71					2		2	2	2	2	1	1	0	2.53	2.981	1.157	0.880561	0.785326	0.983555	14.2	17.43	8.87	45.7	115.3
Medium	IsMasterProtein	Q9Y4I5	Tesmin [OS=Homo sapiens]	0.021	2.062	2	1	1	1	1	508	55	5.71				0												1									0	2.619	4.364	1.727	0.880561	0.568151	0.983555	31.13	29.29	19.86	37.3	94.3
High	IsMasterProtein	Q9UBS4	DnaJ homolog subfamily B member 11 [OS=Homo sapiens]	0	8.611	14	4	10	4	1	358	40.5	6.18	0			0	0		0	0	0	2.03	0	1.64	1			1	1		1	1	2	1	1	1	0	0.893	1.203	1.281	0.976129	0.995967	0.983555	17.94	31.35	36.42	24.4	142.6
Low	IsMasterProtein	Q8N4Q1-2	Isoform 2 of Mitochondrial intermembrane space import and assembly protein 40 [OS=Homo sapiens]	0.15	1.144	12	1	1	1	1	155	17.4	4.39										0												1			0	2.541	3.783	1.555	0.880561	0.673458	0.983555	13.12	9.09	11.45	41.3	102.3
High	IsMasterProtein	P30040-1	Endoplasmic reticulum resident protein 29 [OS=Homo sapiens]	0	21.401	28	7	49	7	1	261	29	7.31	0	1.86	1.83	0	4.65	3.81	4.43	5.79	7.72	6.47	6.44	9.05	2	1	1	1	4	4	4	3	5	5	5	6	0	2.562	4.26	1.579	0.880561	0.621835	0.983555	24.24	26.7	13.33	42	104.4
High	IsMasterProtein	P31040	Succinate dehydrogenase [ubiquinone] flavoprotein subunit, mitochondrial [OS=Homo sapiens]	0	42.31	17	9	86	9	1	664	72.6	7.39	2.25	1.81	2.03	2.88	7.51	10.97	9.82	6.16	9.12	13.25	11.33	15.73	2	4	2	4	7	5	4	4	5	6	7	7	0	2.511	3.393	1.313	0.880561	0.756366	0.983555	14.96	18.91	11.23	44.3	109.6
High	IsMasterProtein	P53597	Succinate--CoA ligase [ADP/GDP-forming] subunit alpha, mitochondrial [OS=Homo sapiens]	0	11.556	15	4	17	4	1	346	36.2	8.79	0	0			0	0	2.78	2.43	1.61	0		3.31	2	1			2	2	2	2	1	1		4	0	2.353	2.879	1.23	0.880561	0.795478	0.983555	13.03	7.43	15.22	47.2	117.5
Low	IsMasterProtein	Q13740-1	CD166 antigen [OS=Homo sapiens]	0.071	1.455	2	1	1	1	1	583	65.1	6.25			0												1										0	2.604	2.261	0.865	0.880561	0.877431	0.983555	19.75	14.54	8.27	51.3	134.7
Low	IsMasterProtein	Q9Y2Q9	28S ribosomal protein S28, mitochondrial [OS=Homo sapiens]	0.103	1.322	6	1	1	1	1	187	20.8	9.1					0												1								0	2.469	2.882	1.172	0.880561	0.785326	0.983555	23.9	20.22	5.34	47.4	116.6
High	IsMasterProtein	P07910-2	Isoform C1 of Heterogeneous nuclear ribonucleoproteins C1/C2 [OS=Homo sapiens]	0	119.19	55	19	355	1	1	293	32.3	5.08	33.28	26.23	29.8	30.48	65.69	49.93	55.07	51.81	53.72	45.84	39.55	52.1	15	15	16	17	18	17	18	16	16	17	18	18	19	2.516	2.331	0.909	0.880561	0.877431	0.999845	20.79	17.5	12.08	52	129.4
Low	IsMasterProtein	Q9Y2G3	Probable phospholipid-transporting ATPase IF [OS=Homo sapiens]	0.081	1.427	1	1	2	1	1	1177	134.1	6.96			0								0				1								1		0	2.454	1.608	0.655	0.880561	0.949047	0.983555	1.32	16.02	7.02	59.3	145.4
Low	IsMasterProtein	P61769	Beta-2-microglobulin [OS=Homo sapiens]	0.095	1.374	8	1	2	1	1	119	13.7	6.52					0		0										1		1						0	2.376	3.096	1.294	0.880561	0.746978	0.983555	4.32	6.48	4.99	46.9	111.2
High	IsMasterProtein	P61224-1	Ras-related protein Rap-1b [OS=Homo sapiens]	0	10.886	18	3	18	3	1	184	20.8	5.78	0		2.49	0	3.23	2.87	3.21	2.9	2.55	0	2.75	3.54	1		1	1	2	1	1	2	3	1	1	3	0	2.588	2.607	1.013	0.880561	0.795478	0.983555	24.34	16.26	15.97	49.6	123.9
Medium	IsMasterProtein	P20648	Potassium-transporting ATPase alpha chain 1 [OS=Homo sapiens]	0.035	1.786	1	1	2	1	1	1035	114	5.81							0					0							1					1	0	2.591	2.937	1.123	0.880561	0.775633	0.983555	14.28	10.55	13.82	45.5	119.1
High	IsMasterProtein	Q9H2U2-2	Isoform 2 of Inorganic pyrophosphatase 2, mitochondrial [OS=Homo sapiens]	0	10.26	17	4	21	4	1	349	39.6	6.92	0	0	0	0	1.79	0	0	1.67	1.74	1.71	3.64	1.62	1	1	1	1	2	2	2	1	1	2	2	3	0	2.291	3.417	1.464	0.880561	0.722408	0.983555	19.68	13.29	14.96	43.2	104.6
High	IsMasterProtein	P14314	Glucosidase 2 subunit beta [OS=Homo sapiens]	0	78.41	29	13	177	13	1	528	59.4	4.41	7.32	1.77	6.8	4.11	16.2	13.98	13.74	10.24	20.71	19.09	22.3	21.48	8	6	7	6	13	11	8	9	12	11	11	11	0	2.373	3.102	1.34	0.880561	0.775633	0.983555	23.27	22.35	17.8	42.9	108.1
Medium	IsMasterProtein	Q9NVS2-2	Isoform 2 of 39S ribosomal protein S18a, mitochondrial [OS=Homo sapiens]	0.015	2.812	6	2	7	2	1	270	30.5	10.64	0								0	0	0	0	1								2	1	1	1	0	2.276	2.132	0.918	0.880561	0.881812	0.999845	13.3	13.33	13.38	51.3	129.1
High	IsMasterProtein	Q9NX58	Cell growth-regulating nucleolar protein [OS=Homo sapiens]	0	5.22	7	2	8	2	1	379	43.6	9.54					1.62	1.63	0	0									2	2	2	2					0	1.738	1.633	0.903	0.895049	0.944025	0.997031	61.74	72.4	10.31	51.8	124.4
High	IsMasterProtein	P10109	Adrenodoxin, mitochondrial [OS=Homo sapiens]	0	5.026	9	2	20	2	1	184	19.4	5.83	1.8	0	0	1.63	3.41	1.83	2.06	1.89	4.25	2.05	3.6	3.72	1	1	1	1	1	2	1	2	2	1	2	1	0	2.538	3.128	1.235	0.880561	0.775633	0.983555	16.35	9.87	7.08	46.4	111.4
Low	IsMasterProtein	P82932	28S ribosomal protein S6, mitochondrial [OS=Homo sapiens]	0.162	1.036	6	1	1	1	1	125	14.2	9.26											0												1		0	2.373	2.512	1.026	0.880561	0.795478	0.983555	10.03	10.66	3.07	50.1	123.1
Medium	IsMasterProtein	Q9BSE5	Agmatinase, mitochondrial [OS=Homo sapiens]	0.024	2.019	9	1	1	1	1	352	37.6	7.59									0												1				0	2.671	3.758	1.407	0.880561	0.680533	0.983555	1.55	11.88	12.6	40.4	107.9
High	IsMasterProtein	Q15293	Reticulocalbin-1 [OS=Homo sapiens]	0	54.543	44	13	94	13	1	331	38.9	5	2.45	0	4.1	5.7	7.93	13.17	11.6	10.8	20.47	17.16	14.71	15.92	3	4	4	6	6	6	7	4	10	9	9	8	0	2.283	3.346	1.453	0.880561	0.756366	0.983555	22.38	18.05	17.9	44.3	103.9
High	IsMasterProtein	Q14697-1	Neutral alpha-glucosidase AB [OS=Homo sapiens]	0	128.24	32	24	222	24	1	944	106.8	6.14	29.85	11.73	17.58	15.75	44.5	32.41	39.62	31.6	44.79	41.47	38.28	40.16	9	9	9	8	14	11	12	13	19	18	18	18	0	2.209	2.835	1.297	0.880561	0.795478	0.983555	30.31	32.7	17.52	46.4	113.9
Medium	IsMasterProtein	P12694-2	Isoform 2 of 2-oxoisovalerate dehydrogenase subunit alpha, mitochondrial [OS=Homo sapiens]	0.015	2.834	3	1	5	1	1	448	50.8	7.15						0	0		0		0	0						1	1		1		1	1	0	2.297	2.622	1.102	0.880561	0.80177	0.983555	12.94	6.89	14.91	50.6	116.9
High	IsMasterProtein	Q96HE7	ERO1-like protein alpha [OS=Homo sapiens]	0	10.123	9	3	8	3	1	468	54.4	5.68				0	0	0			0	0	4.29					1	1	1			1	2	2		0	2.421	3.339	1.396	0.880561	0.752888	0.983555	6.86	10.54	6.47	44.1	106.7
High	IsMasterProtein	P52815	39S ribosomal protein L12, mitochondrial [OS=Homo sapiens]	0	24.585	33	5	29	5	1	198	21.3	8.87	0		0	0	3.88	2.03	3.68	0	12.07	9.19	7.85	1.9	1		1	1	2	2	3	3	5	3	4	3	0	2.846	4.35	1.491	0.880561	0.609324	0.983555	15.26	13.66	13.31	45.1	105
Medium	IsMasterProtein	Q96EH3	mitochondrial assembly of ribosomal large subunit protein 1 [OS=Homo sapiens]	0.018	2.382	9	1	1	1	1	234	26.2	5.49									0												1				0	2.245	2.528	1.091	0.880561	0.813211	0.983555	18.66	17.65	6.98	51.5	119.8
High	IsMasterProtein	O00330-1	Pyruvate dehydrogenase protein X component, mitochondrial [OS=Homo sapiens]	0	6.533	4	2	11	2	1	501	54.1	8.66	0	0	0	0		0	5.48		0	0	1.72		1	1	1	1		1	2		1	1	1		0	2.319	2.429	0.989	0.880561	0.860759	0.983555	13.08	22.35	28.19	51.6	127.5
High	IsMasterProtein	Q99459	Cell division cycle 5-like protein [OS=Homo sapiens]	0	5.263	3	2	3	2	1	802	92.2	8.18						1.86			1.87									2			1				0	2.317	2.619	1.13	0.880561	0.795478	0.983555	56.67	23.74	41	50.5	117.1
Medium	IsMasterProtein	Q9Y3B7-1	39S ribosomal protein L11, mitochondrial [OS=Homo sapiens]	0.037	1.76	5	1	4	1	1	192	20.7	9.91			0				0	0	0						1				1	1	1				0	2.396	2.985	1.286	0.880561	0.775633	0.983555	14.8	15.17	7.47	47	109.9
High	IsMasterProtein	P14866	Heterogeneous nuclear ribonucleoprotein L [OS=Homo sapiens]	0	64.07	35	14	218	14	1	589	64.1	8.22	10.36	11.18	13.73	8.71	33.64	18.72	39.75	30.64	19.05	19.62	20.57	24.18	8	10	6	8	10	13	10	11	10	8	8	9	0	2.229	1.371	0.605	0.880561	0.967443	0.983555	24.05	21.64	6.5	64.3	149.6
Medium	IsMasterProtein	Q96Q11-1	CCA tRNA nucleotidyltransferase 1, mitochondrial [OS=Homo sapiens]	0.02	2.196	3	1	1	1	1	434	50.1	8.1								0												1					0	2.306	2.636	1.094	0.880561	0.795478	0.983555	35.09	36.83	15.58	50	122.9
High	IsMasterProtein	P34896-1	Serine hydroxymethyltransferase, cytosolic [OS=Homo sapiens]	0	8.614	5	2	3	1	1	483	53	7.71									0		3.24	3.94									1		1	1	0	2.289	2.2	0.942	0.880561	0.877431	0.996405	3.91	6.61	4.22	55.1	126.1
High	IsMasterProtein	P30101	Protein disulfide-isomerase A3 [OS=Homo sapiens]	0	141.598	47	22	306	22	1	505	56.7	6.35	26.33	17.37	26.56	15.75	55.07	48.77	39.9	45.88	64.91	71.06	64.63	61.84	14	10	12	12	16	17	16	18	18	19	19	21	0	2.207	3.605	1.63	0.880561	0.722408	0.983555	23.01	26.17	13.42	42.1	98.2
High	IsMasterProtein	P50213-1	Isocitrate dehydrogenase [NAD] subunit alpha, mitochondrial [OS=Homo sapiens]	0	13.481	9	2	21	2	1	366	39.6	6.92	4.13	3.67	3.75	4.01	4.07	6.72	4.37	4.45	4.38	3.78	3.79	4.68	1	1	1	2	2	2	2	2	2	2	2	2	0	2.358	2.494	1.038	0.880561	0.854302	0.983555	17.67	14.51	10.29	52.4	120.2
High	IsMasterProtein	Q12931	heat shock protein 75 kDa, mitochondrial [OS=Homo sapiens]	0	29.503	17	9	42	8	1	704	80.1	8.21	3.49	3.35	7.8	9.26	4.85	4.07	4.58	2.98	2.77	3.1	2.83	2.5	1	1	1	2	5	4	4	3	4	1	4	2	0	1.974	1.794	0.843	0.884198	0.912433	0.983555	25.77	28.35	6.93	60	131.4
High	IsMasterProtein	P49411	elongation factor Tu, mitochondrial [OS=Homo sapiens]	0	43.04	26	9	67	9	1	452	49.5	7.61	1.61	0	0	0	8.21	15.68	9.19	10.76	5.72	4.71	2.39	3.88	4	3	3	3	7	6	5	8	6	4	5	4	0	2.075	1.729	0.835	0.880561	0.925747	0.983555	26.12	31.19	11.74	58	135.9
High	IsMasterProtein	P00367	Glutamate dehydrogenase 1, mitochondrial [OS=Homo sapiens]	0	13.591	11	5	14	5	1	558	61.4	7.8					0	0	0	0	0	0	3.43	0					1	1	2	1	2	2	3	2	0	2.451	3.176	1.297	0.880561	0.775633	0.983555	12.55	15.3	7.3	47.1	111.1
Medium	IsMasterProtein	Q9Y2R9	28S ribosomal protein S7, mitochondrial [OS=Homo sapiens]	0.021	2.104	6	1	2	1	1	242	28.1	9.99								0				0								1				1	0	2.524	2.064	0.83	0.880561	0.891763	0.983555	3.32	16.03	11.73	53.7	135.5
High	IsMasterProtein	Q9BYG3	MKI67 FHA domain-interacting nucleolar phosphoprotein [OS=Homo sapiens]	0	6.733	13	3	6	3	1	293	34.2	9.88				0			0	0								1			2	2					0	2.127	1.359	0.621	0.880561	0.951817	0.983555	18.9	15.59	3.3	62.9	146.6
High	IsMasterProtein	P49406	39S ribosomal protein L19, mitochondrial [OS=Homo sapiens]	0	4.358	6	2	8	2	1	292	33.5	9.5	0				0	0	0		0		0	0	1				2	1	1		1		1	1	0	2.34	2.965	1.269	0.880561	0.785326	0.983555	19.27	12.57	11.4	48.3	111.1
Low	IsMasterProtein	A2RU30	Protein TESPA1 [OS=Homo sapiens]	0.085	1.412	2	1	3	1	1	521	59.2	5.71				0			0				0					1			1				1		0	2.239	1.24	0.546	0.880561	0.995967	0.983555	14.34	12.63	3.53	64.9	152.6
High	IsMasterProtein	P23368-1	NAD-dependent malic enzyme, mitochondrial [OS=Homo sapiens]	0	27	12	6	37	6	1	584	65.4	7.61		0		1.71	8.14	1.74	0	1.85	5.62	11.21	8.16	4.91		1		1	4	2	3	2	3	4	4	3	0	3.295	4.343	1.296	0.76514	0.609324	0.983555	24.26	25.05	10.32	47.1	110.3
High	IsMasterProtein	P11310-2	Isoform 2 of Medium-chain specific acyl-CoA dehydrogenase, mitochondrial [OS=Homo sapiens]	0	12.811	16	6	25	6	1	425	47	8.31					0	0	0	0	0	0	1.71	0					2	1	2	2	5	4	3	4	0	2.327	3.067	1.314	0.880561	0.775633	0.983555	11.3	18.44	13.64	47.9	109.8
High	IsMasterProtein	P05091	Aldehyde dehydrogenase, mitochondrial [OS=Homo sapiens]	0	30.428	22	7	44	7	1	517	56.3	7.05					6.91	1.65	3.29	4.86	6.79	7.72	7.93	4.55					4	3	3	3	7	5	5	3	0	2.221	3.079	1.395	0.880561	0.775633	0.983555	17.07	17.85	12.92	47.6	107.3
High	IsMasterProtein	Q8IY81	pre-rRNA processing protein FTSJ3 [OS=Homo sapiens]	0.007	4.052	2	1	2	1	1	847	96.5	8.4		0		0										1		1									0	2.273	1.029	0.453	0.880561	0.995967	0.932249	47.6	27	5.85	69.7	158.5
High	IsMasterProtein	Q01650	large neutral amino acids transporter small subunit 1 [OS=Homo sapiens]	0	13.078	6	3	24	3	1	507	55	7.72	2.5	0	0	0	5.05	4.47	5.36	4.91	4.53	4.69	4.33	5.07	1	1	1	1	3	2	2	2	3	2	2	3	0	2.087	2.092	0.955	0.880561	0.888173	0.996405	24.07	10.29	16.13	55	127.5
High	IsMasterProtein	Q96C01	Protein FAM136A [OS=Homo sapiens]	0	5.257	14	2	9	2	1	138	15.6	7.61	2.21	0	1.7	0	0		0		2.16		2.08		1	1	1	1	1		1		1		1		0	1.559	1.903	1.101	0.933156	0.908512	0.983555	6.7	6.66	26.88	53.5	121.7
High	IsMasterProtein	Q9UII2-1	ATPase inhibitor, mitochondrial [OS=Homo sapiens]	0	6.463	17	3	50	3	1	106	12.2	9.35	0	0	0		1.63		0	0	0	1.7	3.23	0	2	1	2		2		2	1	3	3	2	2	0	2.203	3.612	1.622	0.880561	0.722408	0.983555	19.64	28.43	13.97	43.7	96.2
Medium	IsMasterProtein	Q13084	39S ribosomal protein L28, mitochondrial [OS=Homo sapiens]	0.016	2.65	10	2	2	2	1	256	30.1	8.29							0			0									1			1			0	2.896	4.332	1.538	0.880561	0.587587	0.983555	13.79	14.31	8.29	28.7	76.4
High	IsMasterProtein	P07686	Beta-hexosaminidase subunit beta [OS=Homo sapiens]	0	6.546	5	2	10	2	1	556	63.1	6.76					0	2.23	2.13	0	0	2.76	2.23	2.44					2	1	1	1	1	1	1	2	0	2.435	2.951	1.236	0.880561	0.775633	0.983555	7.06	10.49	8.9	44.3	112.6
High	IsMasterProtein	P55084	Trifunctional enzyme subunit beta, mitochondrial [OS=Homo sapiens]	0	13.569	15	5	15	5	1	474	51.3	9.41					3.24	0		0	0	0	0	0					3	2		2	4	1	2	1	0	2.261	1.958	0.815	0.880561	0.888038	0.983555	15.47	12.4	7.73	59.4	132.2
Low	IsMasterProtein	Q14197	Peptidyl-tRNA hydrolase ICT1, mitochondrial [OS=Homo sapiens]	0.085	1.405	5	1	1	1	1	206	23.6	10.07					0												1								0	2.152	2.56	1.192	0.880561	0.815628	0.983555	4.42	8.41	4.95	52.9	112.7
High	IsMasterProtein	O43615	Mitochondrial import inner membrane translocase subunit TIM44 [OS=Homo sapiens]	0	8.312	5	2	15	2	1	452	51.3	8.32	2.1	0	0		3.26	0	2.61	2.48	2		1.92	0	2	2	1		2	1	2	1	1		2	1	0	2.041	1.834	0.805	0.884198	0.899934	0.983555	20.48	19.55	12.25	61.1	130.3
High	IsMasterProtein	P36957	Dihydrolipoyllysine-residue succinyltransferase component of 2-oxoglutarate dehydrogenase complex, mitochondrial [OS=Homo sapiens]	0	18.087	15	5	45	5	1	453	48.7	8.95	6.38	2.61	2.08	0	4.43	2.45	2.65	6.32	7.49	2.09	4.82	8.24	2	1	1	1	2	3	2	1	3	3	1	3	0	2.082	2.865	1.379	0.880561	0.795478	0.983555	17.55	9.61	14.48	49	109
High	IsMasterProtein	O75822	Eukaryotic translation initiation factor 3 subunit J [OS=Homo sapiens]	0	4.3	12	3	5	3	1	258	29	4.83	0				0	0				0		0	1				1	1				1		1	0	2.032	1.952	0.955	0.880561	0.892461	0.996405	12.48	7.88	9.84	57.4	127.2
High	IsMasterProtein	P38646	Stress-70 protein, mitochondrial [OS=Homo sapiens]	0	149.062	46	27	554	27	1	679	73.6	6.16	54.99	42.12	50.58	38.9	74.01	67.06	73.18	73.42	78.26	67.87	74.79	88.71	21	20	19	22	25	24	25	25	26	25	24	24	0	2.059	2.596	1.264	0.880561	0.822511	0.983555	21.54	22.31	13.1	51.8	113.8
Low	IsMasterProtein	Q9Y3B9	RRP15-like protein [OS=Homo sapiens]	0.151	1.144	5	1	1	1	1	282	31.5	5.52							0												1						0	2.157	1.869	0.851	0.880561	0.899934	0.983555	6.75	15.3	8.9	60.5	130.5
High	IsMasterProtein	Q10713	Mitochondrial-processing peptidase subunit alpha [OS=Homo sapiens]	0	7.965	6	3	20	3	1	525	58.2	6.92	2.01	1.89	0	0	3.61	0	0	0	1.76	0	0	0	2	1	1	1	2	2	1	2	2	2	2	2	0	2.063	2.159	1.005	0.880561	0.882081	0.983555	15.54	20.67	14.71	58	123.7
High	IsMasterProtein	Q9UMS0	NFU1 iron-sulfur cluster scaffold homolog, mitochondrial [OS=Homo sapiens]	0	5.581	5	1	12	1	1	254	28.4	5.07	2.21	0	2.2	0	1.84	2.23	1.98	1.66	2.27	2.26	2.46	1.92	1	1	1	1	1	1	1	1	1	1	1	1	0	2.226	2.64	1.191	0.880561	0.813211	0.983555	17.53	6.12	15.59	51.2	113.7
High	IsMasterProtein	Q4G0N4	NAD kinase 2, mitochondrial [OS=Homo sapiens]	0	6.88	11	5	10	5	1	442	49.4	8.18					0	0			0	0	0	0					1	2			1	1	3	1	0	2.068	2.55	1.211	0.880561	0.810753	0.983555	12.46	11.5	11.52	52.7	110.9
High	IsMasterProtein	Q96MU7-1	YTH domain-containing protein 1 [OS=Homo sapiens]	0	4.518	5	3	7	3	1	727	84.6	6.23	0				0		0			0	0	0	1				2		1			1	1	1	0	2.005	1.282	0.703	0.880561	0.96901	0.983555	25.91	28.38	7.74	67.8	137.8
Medium	IsMasterProtein	O76031	ATP-dependent Clp protease ATP-binding subunit clpX-like, mitochondrial [OS=Homo sapiens]	0.019	2.24	2	1	3	1	1	633	69.2	7.58					0			2.23									1			1					0	2.178	1.166	0.552	0.880561	0.995967	0.983555	11.6	20.6	5.45	67.4	152.6
High	IsMasterProtein	Q9H9J2	39S ribosomal protein L44, mitochondrial [OS=Homo sapiens]	0	5.143	10	2	4	2	1	332	37.5	8.4					1.73					0		0					1					2		1	0	2.195	2.951	1.491	0.880561	0.775633	0.983555	17.46	18.59	14.54	47.1	104.3
Medium	IsMasterProtein	Q9HCD5	Nuclear receptor coactivator 5 [OS=Homo sapiens]	0.032	1.814	2	1	2	1	1	579	65.5	9.6						1.61				0								1				1			0	2.138	1.412	0.66	0.880561	0.960902	0.983555	10.18	17.78	6.9	65.9	141
High	IsMasterProtein	Q13838-2	Isoform 2 of Spliceosome RNA helicase DDX39B [OS=Homo sapiens]	0	15.957	14	6	24	6	1	443	50.6	5.88	0	0	1.66	0	1.72	0	0	4.8	2.43	2.14		0	1	1	1	1	3	3	4	4	2	1		1	0	2.008	1.124	0.559	0.880561	0.995967	0.983555	14.63	15.03	3.33	69.9	149.5
High	IsMasterProtein	P16989-1	Y-box-binding protein 3 [OS=Homo sapiens]	0	39.059	29	9	98	1	1	372	40.1	9.77	10.31	5.04	4.73	5.6	7.75	10.23	12.81	10.49	10.1	12.24	9.93	11.33	6	4	4	5	6	7	6	7	5	5	5	8	5	1.9	1.697	0.855	0.893324	0.935209	0.983555	26.74	19.88	9.28	60	125.7
High	IsMasterProtein	Q96A35	39S ribosomal protein L24, mitochondrial [OS=Homo sapiens]	0	9.869	11	2	13	2	1	216	24.9	9.29			1.9	2.32	2.8	2.48	2.63	2.41	3.09	2.2	2.79	2.67			1	1	1	1	1	1	2	2	2	1	0	2.039	2.568	1.21	0.893012	0.815294	0.983555	19.98	9.39	7.05	54.9	119.7
Medium	IsMasterProtein	P55081	microfibrillar-associated protein 1 [OS=Homo sapiens]	0.018	2.364	2	1	5	1	1	439	51.9	4.98					1.89			0		4.08	1.96						1			1		1	1		0	2.159	2.805	1.375	0.880561	0.787953	0.983555	8.95	6.7	8.22	51.1	106.4
High	IsMasterProtein	P49189	4-trimethylaminobutyraldehyde dehydrogenase [OS=Homo sapiens]	0	9.245	9	4	32	4	1	494	53.8	5.87	0	0	1.79	0	1.78	1.62	3.36	3.38	1.64	1.73	0	1.71	1	1	2	1	1	2	1	1	3	3	2	3	0	2.095	2.626	1.36	0.880561	0.815294	0.983555	14.19	21.03	20.52	53.4	114.1
High	IsMasterProtein	Q9BYT8	Neurolysin, mitochondrial [OS=Homo sapiens]	0	15.5	10	5	16	5	1	704	80.6	6.64			2.43		2.98	0	0	0	3.96	0	2.92	0			1		2	1	2	2	3	2	1	2	0	1.59	1.918	1.179	0.91037	0.890567	0.983555	12.87	12.84	13.55	52.8	111.6
High	IsMasterProtein	Q9BXW7	Haloacid dehalogenase-like hydrolase domain-containing 5 [OS=Homo sapiens]	0	5.983	9	3	9	3	1	423	46.3	8.13	0			0	0	0	0			1.7	0		1			1	1	1	1			2	1		0	2.034	1.681	0.899	0.880561	0.937507	0.996405	14.19	12.27	9.63	66.8	124
High	IsMasterProtein	O14979-2	Isoform 2 of Heterogeneous nuclear ribonucleoprotein D-like [OS=Homo sapiens]	0	50.418	24	5	65	5	1	301	33.6	7.31	8.25	3.53	8.36	7.52	20.7	16.46	20.01	18.49	15.84	16.36	14.62	14.27	5	3	3	3	5	4	5	5	5	5	4	5	0	2.26	2.251	0.991	0.880561	0.877431	0.983555	12.19	16.87	13.57	58.3	125.2
Low	IsMasterProtein	Q8N137-2	Isoform 2 of Centrobin [OS=Homo sapiens]	0.155	1.11	2	1	1	1	1	925	103.7	5.55							0												1						0	2.149	1.911	0.887	0.880561	0.910878	0.996405	7.44	11.35	3.1	58.3	127.8
Low	IsMasterProtein	Q86W42	THO complex subunit 6 homolog [OS=Homo sapiens]	0.154	1.117	3	1	2	1	1	341	37.5	7.43										0	0											1	1		0	2.129	2.386	1.13	0.884198	0.856016	0.983555	6.65	7.79	7.55	54	116.7
High	IsMasterProtein	P46087-4	Isoform 4 of Probable 28S rRNA (cytosine(4447)-C(5))-methyltransferase [OS=Homo sapiens]	0	5.178	5	3	5	3	1	845	92.8	9.19	0			0	0			0					1			1	2			1					0	1.954	1.624	0.839	0.884198	0.944025	0.983555	10.81	20.06	8.24	57.5	120.3
Low	IsMasterProtein	Q96E11	Ribosome-recycling factor, mitochondrial [OS=Homo sapiens]	0.063	1.52	3	1	2	1	1	262	29.3	9.79					0				0								1				1				0	2.183	2.313	1.055	0.880561	0.877431	0.983555	13.21	10.38	9.04	54.3	119.6
Low	IsMasterProtein	Q8N302-1	angiogenic factor with G patch and FHA domains 1 [OS=Homo sapiens]	0.145	1.183	6	1	1	1	1	714	80.9	5.44								0												1					0	2.284	5.037	2.015	0.880561	0.484357	0.745808	78.5	85.55	13.37	35.2	90.2
Medium	IsMasterProtein	Q8IWL3	iron-sulfur cluster co-chaperone protein HscB, mitochondrial [OS=Homo sapiens]	0.021	2.043	5	1	1	1	1	235	27.4	7.69										0												1			0	2.099	2.74	1.285	0.884198	0.795478	0.983555	6.94	6.3	6.39	52	108.5
High	IsMasterProtein	Q15233	Non-POU domain-containing octamer-binding protein [OS=Homo sapiens]	0	23.769	17	10	74	9	1	471	54.2	8.95	5.5	1.69	3.89	1.66	7.62	9.86	10.03	3.96	4.21	1.99	7.32	11.15	4	1	2	1	5	4	4	2	6	2	4	4	0	1.654	1.561	0.919	0.905397	0.951696	0.999845	19.16	15.4	14.82	59.7	127.2
High	IsMasterProtein	Q16643-3	Isoform 3 of Drebrin [OS=Homo sapiens]	0	19.731	15	8	44	8	1	695	76.3	4.51	0	0	2.06	4.2	6.33	1.97	0	5.68	1.98	5.64	2.07	1.8	2	1	1	3	5	5	2	5	4	4	3	5	0	2.266	2.695	1.169	0.880561	0.80177	0.983555	19.3	20.5	12.1	53.9	114.1
High	IsMasterProtein	Q8NBS9-1	Thioredoxin domain-containing protein 5 [OS=Homo sapiens]	0	27.8	13	5	59	5	1	432	47.6	5.97	7.8	7.6	6.73	5.45	10.21	7.7	5.84	7.87	8.96	7.5	11.9	13.27	3	3	2	1	4	4	4	4	5	4	4	5	0	1.78	2.453	1.378	0.895049	0.856016	0.983555	11.83	17	12.19	49.9	106.6
High	IsMasterProtein	P55010	Eukaryotic translation initiation factor 5 [OS=Homo sapiens]	0	12.124	14	6	16	6	1	431	49.2	5.58		0	0		0	1.89	0	0	0		0	0		1	1		2	1	4	1	1		1	3	0	1.789	2.066	1.174	0.895049	0.890567	0.983555	20.3	15.82	8.56	54	113.9
High	IsMasterProtein	P14625	Endoplasmin [OS=Homo sapiens]	0	196.815	51	40	567	39	1	803	92.4	4.84	50.82	45.72	43.94	46.52	87.02	63.61	57.81	76.95	102.92	94.02	103.69	90.19	25	24	25	19	30	24	29	25	28	30	30	32	1	2.093	2.808	1.352	0.880561	0.795478	0.983555	23.62	22.96	14.07	51.2	107.3
High	IsMasterProtein	O43852-3	Isoform 3 of Calumenin [OS=Homo sapiens]	0	104.279	67	19	190	19	1	323	38	4.63	18.3	12.76	10.2	14.01	29.64	28.52	27.66	31.84	30.81	30.6	48.81	33.66	8	6	9	7	13	9	11	10	15	15	14	15	0	2.032	3.015	1.471	0.880561	0.775633	0.983555	24.13	23.88	14.74	48.7	101.8
High	IsMasterProtein	Q92843-2	Isoform 3 of Bcl-2-like protein 2 [OS=Homo sapiens]	0	8.217	9	3	36	3	1	333	37.1	8.13	1.78	2.12	1.71	1.93	6.26	2.41	2.39	2.56	5.58	2.04	1.75	2.58	2	2	2	2	2	3	2	2	2	2	2	2	0	2.25	2.269	0.997	0.880561	0.877431	0.983555	15.98	16.54	6.78	58.4	120.7
High	IsMasterProtein	Q8N684-3	Isoform 3 of Cleavage and polyadenylation specificity factor subunit 7 [OS=Homo sapiens]	0	4.992	4	2	10	2	1	514	56.3	8.87	1.69	0		0	0			2.17	0	2.03	0	1.86	1	1		1	1			1	1	1	1	1	0	1.86	1.498	0.815	0.895049	0.951696	0.983555	9.74	7.74	8.88	68.7	127.7
High	IsMasterProtein	Q13242	serine/arginine-rich splicing factor 9 [OS=Homo sapiens]	0	8.299	14	3	21	3	1	221	25.5	8.65	0	0	0	0	1.85	0	0	0	0		2.03	0	2	1	1	1	2	3	1	1	1		3	2	0	2.027	1.6	0.783	0.880561	0.948948	0.983555	9.93	8.01	4.91	63.9	132.4
High	IsMasterProtein	Q14126	Desmoglein-2 [OS=Homo sapiens]	0	8.997	4	4	11	4	1	1118	122.2	5.24	0		0	2.02	2.26	0	2.06	0			0		1		1	2	2	1	1	2			1		0	2.247	1.479	0.654	0.880561	0.951696	0.983555	8.64	11.3	4.65	68	138.1
High	IsMasterProtein	Q96BR5	Cytochrome c oxidase assembly factor 7 [OS=Homo sapiens]	0	4.979	5	1	13	1	1	231	25.7	6.02	2.06		0	2.25	2.56	2.38		4.79	4.78	2.77	4.56	0	1		1	1	1	1		1	1	1	1	1	0	2.048	1.854	0.904	0.880561	0.911024	0.998618	5.88	3.6	4.75	60.7	126.5
High	IsMasterProtein	P35613	Basigin [OS=Homo sapiens]	0	8.726	16	5	14	5	1	385	42.2	5.66	0	0	0		0	0	0		0	0		0	2	1	1		2	1	1		2	1		2	0	2.049	2.097	1.028	0.880561	0.888038	0.983555	24.96	29.31	9.33	57.3	118.8
High	IsMasterProtein	P50995	annexin A11 [OS=Homo sapiens]	0	7.042	2	1	5	1	1	505	54.4	7.65					3.25	3.31	2.3		2.88		2.96						1	1	1		1		1		0	1.924	1.49	0.708	0.895049	0.951696	0.983555	30.05	0.73	16.63	68	130.8
High	IsMasterProtein	Q9UKM9-1	RNA-binding protein Raly [OS=Homo sapiens]	0	26.115	27	8	83	8	1	306	32.4	9.17	0	1.65	8.39	2.23	15.38	14.84	14.28	8.77	9.37	14.65	7.06	8	4	4	4	4	5	5	8	5	4	4	6	4	0	1.972	1.553	0.797	0.884198	0.951696	0.983555	23.71	26.67	6.1	64.4	131.7
High	IsMasterProtein	P09132-1	Signal recognition particle 19 kDa protein [OS=Homo sapiens]	0	7.957	10	1	8	1	1	144	16.1	9.85	0			2.29		2.56	2.8	2.93		1.65		0	1			1		1	1	1		1		1	0	2.058	2.199	1.022	0.880561	0.875092	0.983555	13.91	8.78	6.77	56.8	121.2
Low	IsMasterProtein	Q5JUK3-2	Isoform 2 of Potassium channel subfamily T member 1 [OS=Homo sapiens]	0.16	1.061	1	1	1	1	1	1256	141.9	7.36												0												1	0	1.984	2.112	1.054	0.880561	0.881324	0.983555	10.75	10.63	7.62	58.5	118
Low	IsMasterProtein	P49753-1	Acyl-coenzyme A thioesterase 2, mitochondrial [OS=Homo sapiens]	0.14	1.206	2	1	1	1	1	483	53.2	8.47					0												1								0	2.062	2.37	1.139	0.893012	0.860759	0.983555	8.77	10.87	8.34	54.8	113.2
High	IsMasterProtein	Q13011	Delta(3,5)-Delta(2,4)-dienoyl-CoA isomerase, mitochondrial [OS=Homo sapiens]	0	55.427	45	11	103	11	1	328	35.8	8	10.53	11.21	3.52	4.16	17.42	12.01	16.13	17.03	16.62	20.59	18.56	15.82	6	5	2	4	7	6	7	5	7	9	11	8	0	1.976	2.902	1.412	0.884198	0.795478	0.983555	30.56	33.16	15.33	51.8	103.3
High	IsMasterProtein	P07942	Laminin subunit beta-1 [OS=Homo sapiens]	0	10.895	2	3	12	3	1	1786	197.9	4.94			0		0			0	3.77	3.68	2.27	3.82			1		1			2	2	1	2	1	0	1.638	1.601	0.975	0.905397	0.931563	0.986672	9.12	8.8	3.75	70.3	114.4
High	IsMasterProtein	P42126	Enoyl-CoA delta isomerase 1, mitochondrial [OS=Homo sapiens]	0	18.761	18	5	44	5	1	302	32.8	8.54		0	2.7	1.76	5.46	7.47	4.02	4.58	6.2	6.34	4.29	6.92		1	3	3	4	3	3	4	4	4	3	4	0	2.053	2.636	1.299	0.880561	0.813211	0.983555	8.79	13.55	10.3	54.4	109.7
High	IsMasterProtein	P08758	annexin A5 [OS=Homo sapiens]	0	14.935	15	4	19	4	1	320	35.9	5.05	0	2.08	2.49	0	0	0	0	3.63	2.08	0	3.14	5.23	1	1	2	1	1	1	1	2	1	3	2	3	0	1.903	2.637	1.381	0.884198	0.813211	0.983555	12.35	11.74	7.93	51.7	104.8
Medium	IsMasterProtein	P30408	Transmembrane 4 L6 family member 1 [OS=Homo sapiens]	0.016	2.565	4	1	2	1	1	202	21.6	4.98					0						0						1						1		0	1.985	2.835	1.406	0.895049	0.791079	0.983555	16.82	6.12	17.53	51.5	101.8
High	IsMasterProtein	P10515	Dihydrolipoyllysine-residue acetyltransferase component of pyruvate dehydrogenase complex, mitochondrial [OS=Homo sapiens]	0	16.474	6	3	15	3	1	647	69	7.84	0		2.65	3.4	3.62	3.16	2.03	2.79	2.44		2.82	3.57	1		1	1	2	1	1	2	2		2	2	0	1.893	1.775	1.02	0.895049	0.914712	0.983555	11.97	8.61	18.81	60.9	121.6
High	IsMasterProtein	P99999	cytochrome c [OS=Homo sapiens]	0	39.167	48	6	47	6	1	105	11.7	9.57	6.1	6.04	6.63	7.84	11.8	2.64	16.62	16.8	10.98	16.76	13.09	15.61	3	3	3	2	4	3	4	4	3	4	4	6	0	2.027	3.482	1.753	0.880561	0.744702	0.983555	28.82	27.28	18.67	45.3	93.7
High	IsMasterProtein	Q9Y399	28S ribosomal protein S2, mitochondrial [OS=Homo sapiens]	0.007	4.01	4	1	4	1	1	296	33.2	9.26	0					1.71			2	2			1					1			1	1			0	2.017	1.661	0.818	0.890561	0.962433	0.983555	4.15	3.46	4.48	64.2	128.2
High	IsMasterProtein	P36776	Lon protease homolog, mitochondrial [OS=Homo sapiens]	0	20.429	7	5	32	5	1	959	106.4	6.39	4.68	2.33	4.55	2.51	3.75	6.52	5.23	1.78	1.64	6.8	3.88	1.73	3	2	3	3	3	3	2	1	3	4	3	2	0	1.578	1.497	0.921	0.905397	0.951696	0.999845	20.64	18.56	14.66	65.4	123.8
High	IsMasterProtein	Q9Y5J1	U3 small nucleolar RNA-associated protein 18 homolog [OS=Homo sapiens]	0.009	3.122	3	1	2	1	1	556	62	8.76					0						0						1						1		0	1.956	1.206	0.617	0.895049	0.995967	0.983555	13.62	14.77	5.08	74.3	139.6
High	IsMasterProtein	Q96A72	protein mago nashi homolog 2 [OS=Homo sapiens]	0	4.752	21	2	10	2	1	148	17.3	6.39					0		1.94	0	0	0	0	1.62					1		1	1	1	1	1	1	0	1.824	1.362	0.743	0.895049	0.957689	0.983555	14.39	11.37	10.26	71.1	137.7
High	IsMasterProtein	Q969H8	Myeloid-derived growth factor [OS=Homo sapiens]	0	13.387	20	4	30	4	1	173	18.8	6.68	0	0	0	2.13	3.01	0	0	0	0	1.74	0	2.07	1	1	1	1	2	2	2	1	3	3	3	1	0	1.874	2.926	1.583	0.895049	0.795478	0.983555	15.06	14.09	10.19	48	96.7
Low	IsMasterProtein	Q9HD33-1	39S ribosomal protein L47, mitochondrial [OS=Homo sapiens]	0.067	1.483	3	1	2	1	1	250	29.4	10.37									0	1.61											1	1			0	1.953	2.281	1.132	0.884198	0.877431	0.983555	2.76	8.47	4.28	58.6	113.7
Medium	IsMasterProtein	Q5SQ13	Proline-rich protein 31 [OS=Homo sapiens]	0.046	1.668	7	1	1	1	1	230	24.1	9.06					0												1								0	1.95	1.064	0.55	0.893012	0.995967	0.983555	15.64	14.48	4.81	76	143.2
High	IsMasterProtein	P27797	Calreticulin [OS=Homo sapiens]	0	142.509	51	17	364	17	1	417	48.1	4.44	26.26	25.11	30.86	29.89	45.44	35.49	40.62	33.29	62.91	53.26	56.39	62.81	12	10	9	12	13	11	15	11	14	13	12	12	0	1.931	3.077	1.657	0.889764	0.775633	0.983555	29.23	46.16	20.03	50	97.2
High	IsMasterProtein	P15144	aminopeptidase N [OS=Homo sapiens]	0	6.384	3	3	4	3	1	967	109.5	5.48					0							2.02					1							3	0	2.136	2.816	1.332	0.880561	0.785326	0.983555	14.09	12.7	9	54.4	93.1
High	IsMasterProtein	P43121	Cell surface glycoprotein MUC18 [OS=Homo sapiens]	0	20.647	12	7	52	7	1	646	71.6	5.76	2.34	2.38		1.62	13.16	15.12	6.33	6.01	0	0	1.89	3.25	4	1		4	6	2	3	4	3	2	3	4	0	2.022	1.846	0.881	0.880561	0.911024	0.995198	12.76	19.5	8.79	65.4	126.2
High	IsMasterProtein	P26599-3	Isoform 3 of Polypyrimidine tract-binding protein 1 [OS=Homo sapiens]	0	63.101	25	9	112	9	1	557	59.6	9.16	16.61	11.69	11.96	11.48	30.15	23	22.8	20.37	14.7	17.33	9.98	15.61	7	6	6	7	8	8	7	6	7	7	5	6	0	1.781	1.17	0.667	0.895049	0.995967	0.983555	17.05	15.73	6.33	74	140
High	IsMasterProtein	Q1KMD3	heterogeneous nuclear ribonucleoprotein U-like protein 2 [OS=Homo sapiens]	0	35.466	17	10	78	10	1	747	85.1	4.91	4.77	4.85	7.38	4.83	8.06	11.24	9.26	7.54	5.6	6.25	9.19	4.98	5	4	4	5	5	5	7	7	8	6	6	7	0	1.902	1.737	0.91	0.893012	0.925747	0.999845	17.78	15.7	6.76	63.8	122.8
High	IsMasterProtein	P62820	Ras-related protein Rab-1A [OS=Homo sapiens]	0	50.792	54	10	77	4	1	205	22.7	6.21	7.99	7.2	7.63	10.68	11.42	9.55	6.33	8.05	9.84	14.58	5.16	10.91	5	4	4	4	8	5	6	4	7	7	3	7	6	1.647	1.621	0.918	0.905397	0.944025	0.999845	43.83	52.88	17.36	67.1	125.8
High	IsMasterProtein	P82675	28S ribosomal protein S5, mitochondrial [OS=Homo sapiens]	0.007	3.952	3	1	3	1	1	430	48	9.92							4		0										1		1				0	1.911	2.352	1.222	0.895049	0.876506	0.983555	5.43	5.23	5.05	57.2	109.3
High	IsMasterProtein	P42765	3-ketoacyl-CoA thiolase, mitochondrial [OS=Homo sapiens]	0	14.927	18	4	16	4	1	397	41.9	8.09			0		2.12	0	3.55	3.66	2.2	3.49		0			1		3	1	2	2	2	2		2	0	2.411	3.096	1.222	0.880561	0.775633	0.983555	35.04	45.74	19.93	57.6	110
Low	IsMasterProtein	O43809	Cleavage and polyadenylation specificity factor subunit 5 [OS=Homo sapiens]	0.064	1.512	3	1	1	1	1	227	26.2	8.82			0												1										0	2.004	0.01	0.01	0.884198	1.54659e-16	3.42949e-16	7.06			98.9	201.1
High	IsMasterProtein	Q9Y5S9	RNA-binding protein 8A [OS=Homo sapiens]	0	8.45	21	3	31	3	1	174	19.9	5.72	0	0	1.81	0	0	1.78	0	0	0	0		1.62	1	1	2	1	3	3	2	2	3	1		2	0	1.904	1.558	0.78	0.893012	0.951696	0.983555	10.52	11.93	6.84	68.9	130.5
Low	IsMasterProtein	O60494	cubilin [OS=Homo sapiens]	0.085	1.411	0	1	1	1	1	3623	398.5	5.35				0												1									0	2.117	2.163	1.022	0.880561	0.882081	0.983555	21.03	20.27	9.65	56.8	120.3
Medium	IsMasterProtein	Q15269	Periodic tryptophan protein 2 homolog [OS=Homo sapiens]	0.033	1.805	2	1	2	1	1	919	102.4	6.15						0		0										1		1					0	1.968	0.981	0.528	0.895049	0.995967	0.983555	24.62	34.12	7.3	77.7	147.1
High	IsMasterProtein	Q9BYD1	39S ribosomal protein L13, mitochondrial [OS=Homo sapiens]	0	8.497	8	1	11	1	1	178	20.7	9.16			0	0	2.34	2.04	0	2.14		4.47	0	0			1	1	1	1	1	1		1	1	1	0	1.873	2.4	1.297	0.896809	0.856016	0.983555	15.45	11.68	12.44	56.1	105.1
Low	IsMasterProtein	Q99719-1	Septin-5 [OS=Homo sapiens]	0.158	1.094	2	1	1	1	1	369	42.8	6.67								0												1					0	1.885	1.872	0.996	0.895049	0.910005	0.983555	13.95	9.63	13.78	63.1	118.9
Low	IsMasterProtein	Q9NYK5-2	Isoform 2 of 39S ribosomal protein L39, mitochondrial [OS=Homo sapiens]	0.054	1.642	4	1	4	1	1	353	40.4	7.91					0	0					0	0					1	1					1	1	0	1.832	2.513	1.336	0.895049	0.813211	0.983555	12.64	11.22	8.45	54.4	105.1
High	IsMasterProtein	P16989-2	Isoform 2 of Y-box-binding protein 3 [OS=Homo sapiens]	0	39.832	36	9	103	1	1	303	31.9	9.66	10.31	5.04	4.73	5.6	7.75	13.77	12.81	10.49	11.81	14.22	9.93	9.69	7	4	3	5	6	7	6	8	5	5	6	8	0	1.876	1.7	0.901	0.893012	0.912433	0.996405	6.57	8.54	6.78	65.7	123.3
High	IsMasterProtein	P56182	Ribosomal RNA processing protein 1 homolog A [OS=Homo sapiens]	0	4.899	5	2	6	2	1	461	52.8	9.33		0			0			1.66	0		0	0		1			1			1	1		1	1	0	1.882	1.189	0.628	0.895049	0.995967	0.983555	9.71	13.22	7.16	73.8	141.9
High	IsMasterProtein	P51991-1	Heterogeneous nuclear ribonucleoprotein A3 [OS=Homo sapiens]	0	74.155	33	11	224	3	1	378	39.6	9.01	23.8	23.76	20.46	24.15	30.32	25.16	26.82	25.77	26.84	29.02	27.56	29.88	10	9	10	9	11	10	10	10	9	11	9	10	8	1.79	1.671	0.93	0.895049	0.940535	0.999845	21.87	24.49	14.67	64.5	122
High	IsMasterProtein	Q9NUJ1	Mycophenolic acid acyl-glucuronide esterase, mitochondrial [OS=Homo sapiens]	0	9.446	6	1	4	1	1	306	33.9	8.57	0					0		3.44		3.85			1					1		1		1			0	1.863	2.135	1.146	0.895049	0.881812	0.983555	6.33	17.37	20.07	60	111.8
Medium	IsMasterProtein	Q9Y3D6	mitochondrial fission 1 protein [OS=Homo sapiens]	0.016	2.674	7	1	8	1	1	152	16.9	8.79		0	0	0	0		0	0			0	0		1	1	1	1		1	1			1	1	0	1.82	1.541	0.946	0.896809	0.951696	0.996405	35.83	63	25.34	60.1	123.3
High	IsMasterProtein	P00505	Aspartate aminotransferase, mitochondrial [OS=Homo sapiens]	0	65.022	31	15	302	15	1	430	47.5	9.01	34.27	20.11	16.78	20.42	34.66	29.48	28.06	29.57	38.76	32.76	35.45	42.41	11	10	8	10	12	11	13	9	12	12	13	14	0	1.732	2.453	1.395	0.896809	0.856016	0.983555	30.09	27.08	14.76	53.9	101.3
High	IsMasterProtein	Q9BQI0-2	Isoform 2 of Allograft inflammatory factor 1-like [OS=Homo sapiens]	0	7.694	14	2	12	2	1	176	20	7.77	1.65	0	0		2.16			0	0	2.21	1.84	0	1	1	1		2			1	1	1	2	2	0	1.295	1.332	1.05	0.962639	0.968803	0.983555	6.63	6.4	7.28	56.3	99
High	IsMasterProtein	Q9BWJ5	Splicing factor 3B subunit 5 [OS=Homo sapiens]	0	5.724	13	1	3	1	1	86	10.1	6.35				2.25							2.1	0				1							1	1	0	1.865	1.709	0.927	0.895049	0.92066	0.999845	5.98	5.09	4.71	65.9	121
High	IsMasterProtein	Q07666	KH domain-containing, RNA-binding, signal transduction-associated protein 1 [OS=Homo sapiens]	0	14.429	8	2	18	2	1	443	48.2	8.66	0	0	2.87		2.43	6.62	5.11	0	0	0	2.01	0	1	1	2		1	2	2	1	1	1	1	1	0	1.741	0.866	0.541	0.895049	0.999292	0.983555	26.87	40.12	5.33	77.3	142.6
Medium	IsMasterProtein	Q8WU90	Zinc finger CCCH domain-containing protein 15 [OS=Homo sapiens]	0.015	2.811	2	1	6	1	1	426	48.6	5.31	0			2.06			0	0		0	0		1			1			1	1		1	1		0	1.851	1.195	0.642	0.895049	0.995967	0.983555	9.87	8.99	2.13	74.1	137.3
High	IsMasterProtein	Q15434	RNA-binding motif, single-stranded-interacting protein 2 [OS=Homo sapiens]	0.009	3.102	2	1	9	1	1	407	43.9	9.07				1.6	1.76	1.61	0	0	0	0	0	0				1	1	1	1	1	1	1	1	1	0	1.694	1.877	1.141	0.903212	0.911024	0.983555	20.51	9.27	12.35	66.3	110.2
Low	IsMasterProtein	Q8NFU7	methylcytosine dioxygenase TET1 [OS=Homo sapiens]	0.155	1.11	1	1	1	1	1	2136	235.2	8.24								0												1					0	1.871	1.897	1.056	0.895049	0.911024	0.983555	9.27	13.9	15.62	64.1	114.2
Medium	IsMasterProtein	Q96AY3	Peptidyl-prolyl cis-trans isomerase FKBP10 [OS=Homo sapiens]	0.016	2.612	2	1	2	1	1	582	64.2	5.62										0	0											1	1		0	1.861	1.961	1.053	0.896809	0.892461	0.983555	9.03	23.48	23.27	62.2	115.8
High	IsMasterProtein	P49748-3	Isoform 3 of Very long-chain specific acyl-CoA dehydrogenase, mitochondrial [OS=Homo sapiens]	0.009	3.517	4	2	3	2	1	678	72.9	8.75					0	0			0								1	1			1				0	1.831	1.711	0.956	0.895049	0.911024	0.996405	14.46	11.06	14.78	67.1	121.1
Medium	IsMasterProtein	P84157-1	Matrix-remodeling-associated protein 7 [OS=Homo sapiens]	0.029	1.918	4	1	5	1	1	204	21.5	4.26					1.71	1.75	1.64			0		0					1	1	1			1		1	0	1.915	1.859	0.98	0.895049	0.892461	0.983555	11.85	11.69	7.12	62.9	120.3
Medium	IsMasterProtein	Q8IZJ1	Netrin receptor UNC5B [OS=Homo sapiens]	0.03	1.897	1	1	16	1	1	945	103.6	6.02			0	0	0	0	0	0	0	0	0	0			1	1	1	1	1	1	1	1	1	1	0	1.828	1.279	0.704	0.895049	0.970677	0.983555	7.45	8.4	4.95	72.5	133.8
High	IsMasterProtein	P58107	epiplakin [OS=Homo sapiens]	0	71.822	21	21	90	17	1	5090	555.3	5.6	11.02	9.28	6.73	1.84	12.39	12.06	13.05	15.6	5.98	7.57	7.48	7.1	7	7	5	3	10	6	7	8	7	6	4	5	0	1.698	0.944	0.56	0.90257	0.995967	0.983555	15.07	16.16	4.96	76.1	138.1
High	IsMasterProtein	Q02218	2-oxoglutarate dehydrogenase, mitochondrial [OS=Homo sapiens]	0	20.938	10	7	37	7	1	1023	115.9	6.86	2.27	1.77	0	2.11	2.38	6.32	4.56	1.98	6.62	2.42	3.87	4.78	2	2	1	3	2	3	3	1	5	3	3	3	0	1.802	2.125	1.144	0.895049	0.882081	0.983555	11.52	19.31	17.64	62.5	112.6
High	IsMasterProtein	P31939	bifunctional purine biosynthesis protein purH [OS=Homo sapiens]	0	4.893	5	2	6	2	1	592	64.6	6.71	0	0	0	0								0	1	1	1	2								1	0	1.375	1.448	0.983	0.947151	0.951696	0.983555	98.2	84.94	21.41	65.2	124.4
High	IsMasterProtein	P61978-2	Isoform 2 of Heterogeneous nuclear ribonucleoprotein K [OS=Homo sapiens]	0	76.239	36	14	225	14	1	464	51	5.33	19.36	23.65	21.8	20.18	35.17	40.89	26.1	28.42	24.89	26.06	16.84	26.9	14	13	12	10	13	13	13	12	11	12	11	10	0	1.788	1.209	0.676	0.895049	0.995967	0.983555	20.84	26.82	8.79	75.5	136.2
High	IsMasterProtein	Q14696	LRP chaperone MESD [OS=Homo sapiens]	0.01	3.285	7	2	3	2	1	234	26.1	7.78					0				0	0							1				1	1			0	1.771	2.987	1.711	0.90343	0.756366	0.983555	10.29	9.27	7.52	51.4	93.4
High	IsMasterProtein	P52292	Importin subunit alpha-1 [OS=Homo sapiens]	0	22.771	7	3	16	3	1	529	57.8	5.4	0	1.68	3.36	4.84	2.85		4.99	5.86	4.33	3.7	5.38		2	1	2	3	1		2	2	1	1	1		0	1.162	0.959	0.764	0.976129	0.995967	0.983555	56.6	58.78	9.49	75.4	127.5
High	IsMasterProtein	P13667	Protein disulfide-isomerase A4 [OS=Homo sapiens]	0	165.942	61	32	438	32	1	645	72.9	5.07	28.49	28.89	22.02	25.27	56.23	42.77	28.46	37.93	64.75	72.81	63.54	64.69	17	17	16	16	25	18	19	20	23	24	23	26	0	1.787	2.836	1.582	0.895049	0.795478	0.983555	20.02	22.86	15.07	53.7	96.9
High	IsMasterProtein	Q9UL25	Ras-related protein Rab-21 [OS=Homo sapiens]	0	7.472	10	2	10	2	1	225	24.3	7.94				0	0	1.96		0	2.21	0	2.06	0				1	1	1		1	2	2	1	1	0	1.552	1.677	1.003	0.917974	0.912433	0.983555	20.7	17.85	13.34	65.1	115.6
High	IsMasterProtein	P61106	Ras-related protein Rab-14 [OS=Homo sapiens]	0	28.142	63	10	77	9	1	215	23.9	6.21	2.13	1.94	2.07	1.7	5.36	5.5	6.2	3.71	3.98	4.17	5.63	5.9	3	3	3	3	8	5	6	4	7	4	6	6	0	1.888	1.747	0.952	0.895049	0.923749	0.996405	17.14	13.42	11.4	66.6	119.7
High	IsMasterProtein	P11498	pyruvate carboxylase, mitochondrial [OS=Homo sapiens]	0	9.106	3	4	21	4	1	1178	129.6	6.84	0	0		0		3.81	1.72	0	0	1.6	1.83	3.35	2	1		1		2	3	1	2	3	2	2	0	1.801	2.047	1.112	0.895049	0.891975	0.983555	9.79	11.04	6.3	63	112.7
High	IsMasterProtein	O15427	Monocarboxylate transporter 4 [OS=Homo sapiens]	0	5.369	6	2	11	2	1	465	49.4	7.96	0				0	0			0	0	0	0	1				1	1			1	2	1	1	0	1.841	2.213	1.194	0.895049	0.860759	0.983555	11.57	12.34	9.44	66.6	119.1
High	IsMasterProtein	P30042-1	ES1 protein homolog, mitochondrial [OS=Homo sapiens]	0	15.712	19	4	51	4	1	268	28.2	8.27	2.18	2.6	2.21	2.22	2.86	4.97	2.97	6.39	4.71	2.63	2.89	4.87	2	2	2	1	2	3	2	2	3	3	2	4	0	1.725	2.489	1.481	0.896809	0.854302	0.983555	10.95	11.89	13.46	57.4	102.9
High	IsMasterProtein	O60506	Heterogeneous nuclear ribonucleoprotein Q [OS=Homo sapiens]	0	120.45	38	18	271	14	1	623	69.6	8.59	21.01	31.04	18.29	31.81	50.13	41.45	48.35	44.42	45.7	39.18	40.7	36.52	10	12	9	11	14	13	13	15	13	13	12	15	0	1.819	1.577	0.855	0.895049	0.951243	0.983555	24.58	23.15	12.15	71.1	123.5
High	IsMasterProtein	P0DMV8	heat shock 70 kDa protein 1A [OS=Homo sapiens]	0	143.488	46	24	520	20	1	641	70	5.66	61.54	61.21	52.99	61.95	68.27	57.78	64.5	65.48	67.48	71.88	70.15	65.26	20	17	18	20	18	19	19	19	19	18	19	20	0	1.649	1.779	1.069	0.905397	0.912877	0.983555	22.25	19.94	14.82	65.1	115.1
High	IsMasterProtein	Q5JTH9-1	RRP12-like protein [OS=Homo sapiens]	0	4.989	1	1	4	1	1	1297	143.6	8.75						2.15	2.48	2.76				0						1	1	1				1	0	1.777	0.875	0.493	0.896809	0.999292	0.983555	7.1	8.29	2.64	81.8	146.1
High	IsMasterProtein	P43243	Matrin-3 [OS=Homo sapiens]	0	43.962	27	17	129	17	1	847	94.6	6.25	9.5	5.79	7.9	7.59	16.42	18.23	5.39	17.46	5.38	4	2.31	6.5	9	6	7	8	11	12	8	8	7	6	8	6	0	1.767	1.167	0.62	0.895049	0.995967	0.983555	26.9	21.33	5.48	76.6	136.7
Medium	IsMasterProtein	O75152	Zinc finger CCCH domain-containing protein 11A [OS=Homo sapiens]	0.037	1.771	3	1	1	1	1	810	89.1	8.37			0												1										0	1.728	0.922	0.526	0.903124	0.995967	0.983555	9.37	7.74	3.09	80.8	143.1
High	IsMasterProtein	Q08211	Atp-dependent rna helicase a [OS=Homo sapiens]	0	106.551	22	22	214	22	1	1270	140.9	6.84	16.74	21.06	13.58	16.33	34.72	28.41	34.99	26.55	25.75	19.65	16.55	17.59	14	11	11	12	17	18	16	14	14	11	10	11	0	1.652	1.036	0.636	0.905397	0.995967	0.983555	16.47	19.32	7.1	78.4	138.5
Medium	IsMasterProtein	P82970	High mobility group nucleosome-binding domain-containing protein 5 [OS=Homo sapiens]	0.02	2.172	3	1	4	1	1	282	31.5	4.55		0				0			1.7					1				1			1				0	1.697	2.407	1.432	0.905397	0.832487	0.983555	11.02	15.06	20.82	59	99.1
High	IsMasterProtein	O75439	mitochondrial-processing peptidase subunit beta [OS=Homo sapiens]	0	20.671	12	5	45	5	1	489	54.3	6.83	1.65	0	4.73	1.76	4.61	0	5.17	7.91	7.07	6.59	2.66	9.42	3	3	3	3	2	1	3	4	3	3	3	4	0	1.697	1.853	1.058	0.903028	0.911024	0.983555	14.34	18.89	8.36	66.2	113.3
High	IsMasterProtein	Q96IR7	4-hydroxyphenylpyruvate dioxygenase-like protein [OS=Homo sapiens]	0	22.636	32	7	22	7	1	371	39.4	7.03					2.05	1.64	0	0	0	1.83	0	2.69					3	2	2	1	4	3	2	4	0	1.594	2.074	1.283	0.917974	0.890567	0.983555	22.43	27.3	22.27	60	104.5
High	IsMasterProtein	P61956	small ubiquitin-related modifier 2 [OS=Homo sapiens]	0	12.672	23	2	34	2	1	95	10.9	5.5	2.91	4.89	4.79	2.63	5.28	2.76	2.67	2.62	6.56	5.39	2.67	2.99	2	2	2	2	2	2	2	2	2	2	2	2	0	1.667	2.06	1.223	0.905397	0.890567	0.983555	8.92	5.67	11.22	62.8	110.3
High	IsMasterProtein	P08195-4	Isoform 4 of 4F2 cell-surface antigen heavy chain [OS=Homo sapiens]	0	28.111	15	7	48	7	1	661	71.1	4.97	6.59	0	2.39	5.56	5.53	7.16	6.82	7.28	7.27	6.48	5.6	4.81	4	2	2	2	4	4	3	4	3	4	4	4	0	1.862	2.007	1.085	0.895049	0.892461	0.983555	20.46	20.01	13.59	68.3	113.6
High	IsMasterProtein	Q96M27-2	Isoform 2 of Protein PRRC1 [OS=Homo sapiens]	0	7.201	3	1	4	1	1	464	48.5	5.39	2.05	1.79	0	2.79									1	1	1	1									0	1.692	1.151	0.681	0.908132	0.995967	0.983555	36.33	46.3	10.49	78.1	132.1
High	IsMasterProtein	Q9BUJ2-1	Heterogeneous nuclear ribonucleoprotein U-like protein 1 [OS=Homo sapiens]	0	7.771	4	3	25	3	1	856	95.7	6.92	0	0	0	1.87	0	0	0		0	0	1.83	0	3	2	1	3	1	1	3		2	2	3	1	0	0.98	0.786	0.858	0.992956	0.995967	0.983555	4.77	2.62	9.8	70.3	118
Medium	IsMasterProtein	P27694	Replication protein A 70 kDa DNA-binding subunit [OS=Homo sapiens]	0.018	2.356	3	1	3	1	1	616	68.1	7.21								0	0		0									1	1		1		0	1.715	1.159	0.686	0.895049	0.995967	0.983555	6.69	7.53	3.71	78.1	131.8
Low	IsMasterProtein	P50579	methionine aminopeptidase 2 [OS=Homo sapiens]	0.054	1.641	4	1	1	1	1	478	52.9	5.82			0												1										0	1.677	0.798	0.474	0.919725	0.995967	0.983555	7.99	8.85	3.14	87.2	146.3
High	IsMasterProtein	Q9UHX1-1	poly(U)-binding-splicing factor PUF60 [OS=Homo sapiens]	0	12.046	8	2	6	2	1	559	59.8	5.29	0					0		0	2.74	3.24		0	1					1		1	1	1		1	0	1.666	1.788	1.046	0.917974	0.912433	0.983555	9.99	15.66	16.22	66.5	110.9
Low	IsMasterProtein	Q7L2E3-2	Isoform 2 of Putative ATP-dependent RNA helicase DHX30 [OS=Homo sapiens]	0.158	1.093	1	1	1	1	1	1222	136	8.6							0												1						0	1.681	1.287	0.773	0.91037	0.994303	0.983555	9.58	16.4	7.84	75.9	125.4
High	IsMasterProtein	Q16836-2	Isoform 2 of Hydroxyacyl-coenzyme A dehydrogenase, mitochondrial [OS=Homo sapiens]	0	21.488	33	10	38	10	1	390	42.1	9.26	0	1.85		0	1.94	1.88	0	1.7	6.73	0	1.66	7.05	1	1		1	2	2	3	2	5	5	3	5	0	1.71	2.058	1.206	0.898777	0.890567	0.983555	13.43	18.55	12.52	64.8	109.6
High	IsMasterProtein	P12429	annexin A3 [OS=Homo sapiens]	0	8.086	7	2	6	2	1	323	36.4	5.92					0		0		3.04		3.4	0					1		1		2		1	1	0	1.329	1.603	1.197	0.96305	0.925747	0.983555	12.47	14.15	13.35	61.6	100.4
High	IsMasterProtein	Q96AE4-2	Isoform 2 of Far upstream element-binding protein 1 [OS=Homo sapiens]	0	25.517	12	7	102	6	1	653	68.6	7.31	3.77	0	0	2.14	5.75	2.24	3.81	2.29	7.13	1.61	3.73	1.76	7	6	6	6	6	5	6	5	5	4	5	6	0	1.668	1.7	1.024	0.905397	0.934418	0.983555	15.2	17.59	10.47	69.9	113.8
High	IsMasterProtein	P22626	heterogeneous nuclear ribonucleoproteins A2/B1 [OS=Homo sapiens]	0	127.853	56	17	1105	15	1	353	37.4	8.95	161.41	136.76	125.3	111.54	204.09	183.1	197.08	159.67	173.52	140.08	123.43	134.86	14	14	13	15	17	14	16	15	14	14	14	15	2	2.365	2.005	0.853	0.880561	0.892461	0.983555	25.26	21.02	12.59	67.3	128.8
High	IsMasterProtein	Q9BX68	Histidine triad nucleotide-binding protein 2, mitochondrial [OS=Homo sapiens]	0	12.823	18	2	14	2	1	163	17.2	9.16	3.19	3.09		2.86	3.94	2.12	4.33	3.84	3.59	4.1	3.92	3.17	2	1		1	1	1	1	2	2	1	1	1	0	1.726	1.847	1.147	0.905397	0.899101	0.983555	17.66	13.22	9.27	70	116.2
High	IsMasterProtein	Q96DH6-1	RNA-binding protein Musashi homolog 2 [OS=Homo sapiens]	0.006	3.615	8	2	6	2	1	328	35.2	8.48					0			0	0	0		0					1			2	1	1		1	0	1.056	1.267	1.142	0.992956	0.968803	0.983555	23.23	18.85	9.44	80.5	103.8
Medium	IsMasterProtein	Q8N357	Solute carrier family 35 member F6 [OS=Homo sapiens]	0.037	1.752	3	1	2	1	1	371	40.2	6.93								0				0								1				1	0	1.67	2.011	1.134	0.917974	0.882081	0.983555	19.41	16.38	8.98	62.7	111.2
High	IsMasterProtein	Q6UB35-1	Monofunctional C1-tetrahydrofolate synthase, mitochondrial [OS=Homo sapiens]	0	4.505	4	3	3	3	1	978	105.7	8.06					0		0		0								1		1		1				0	2.454	1.784	0.703	0.880561	0.911024	0.983555	48.02	52.49	20.94	82.4	123
High	IsMasterProtein	Q15717-2	Isoform 2 of ELAV-like protein 1 [OS=Homo sapiens]	0	20.594	21	6	47	6	1	353	39	9.45	3.32	2.1	3.59	1.74	1.83	3.24	6.31	4.13	0	1.61	1.95	3.63	3	1	3	2	4	4	5	3	2	3	2	4	0	1.629	0.993	0.56	0.905397	0.995967	0.983555	18.68	26.92	4.12	84.8	140.8
Medium	IsMasterProtein	Q9NVP1	ATP-dependent RNA helicase DDX18 [OS=Homo sapiens]	0.024	2.018	1	1	3	1	1	670	75.4	9.5			0		0		0								1		1		1						0	1.651	1.078	0.66	0.917974	0.995967	0.983555	7.58	7.29	3.75	79.9	133.9
High	IsMasterProtein	O75083	WD repeat-containing protein 1 [OS=Homo sapiens]	0	4.998	5	3	9	3	1	606	66.2	6.65		0			0		0	0	0		0	0		1			1		1	1	1		2	1	0	1.654	1.793	1.099	0.905397	0.912433	0.983555	13.26	25.1	14.76	66.3	109.5
High	IsMasterProtein	P80303	Nucleobindin-2 [OS=Homo sapiens]	0	16.776	12	4	15	4	1	420	50.2	5.12	0			0	0	2.54	2.23	2.13	6.43	3.94	6.45	7.31	1			1	1	1	1	1	2	2	2	3	0	1.631	2.281	1.469	0.905397	0.877431	0.983555	11.8	13.5	12.3	61.3	99.9
High	IsMasterProtein	P09651-1	Heterogeneous nuclear ribonucleoprotein A1 [OS=Homo sapiens]	0	101.858	43	14	700	12	1	372	38.7	9.13	130.45	95.64	84.82	76.27	126.58	95.75	104.73	81.67	116.98	102.46	83.89	74.51	12	12	12	14	11	11	11	10	11	10	10	9	0	1.553	1.519	0.972	0.917974	0.951696	0.986672	32.44	25.73	17.37	72.3	116.6
High	IsMasterProtein	O75390	citrate synthase, mitochondrial [OS=Homo sapiens]	0	75.989	39	12	120	12	1	466	51.7	8.32	17.76	7.31	9.77	13.45	18.79	16.52	12.33	13.1	20.02	16.87	13.75	21.73	10	7	7	7	11	8	7	6	9	10	7	9	0	1.562	2.027	1.289	0.917974	0.892461	0.983555	17.42	23.36	12.79	67	107.3
High	IsMasterProtein	P62304	small nuclear ribonucleoprotein E [OS=Homo sapiens]	0	5.198	12	1	12	1	1	92	10.8	9.44	2.53	2.47	2.51	2.38	2.23	2.45	2.98	2.35	2.53	2.41	2.36	2.52	1	1	1	1	1	1	1	1	1	1	1	1	0	1.56	1.53	0.987	0.917974	0.944025	0.983555	13.88	4.15	14.67	73.1	114.1
High	IsMasterProtein	P13674-1	prolyl 4-hydroxylase subunit alpha-1 [OS=Homo sapiens]	0	17.314	6	2	9	2	1	534	61	6.01					0	3.62		0	5.06	3.47	2.33	2.94					1	1		1	2	2	1	1	0	1.173	0.239	0.036	0.976129	0.756366	3.42949e-16	34.21	14.86	0.09	137.1	145.8
High	IsMasterProtein	P30041	Peroxiredoxin-6 [OS=Homo sapiens]	0	8.844	8	2	8	2	1	224	25	6.38		2.78		2.75			2.77	2.07		0	2.34			2		2			1	1		1	1		0	1.414	1.137	0.831	0.951691	0.995967	0.983555	58.42	20.52	17.92	87.2	117.8
High	IsMasterProtein	Q9BWF3-1	RNA-binding protein 4 [OS=Homo sapiens]	0	11.552	17	5	41	5	1	364	40.3	7.08	0	0	0	0	3.27	5.5	5.51	3.37	1.67	0	2.28	0	1	2	1	2	4	3	3	1	2	4	1	3	0	1.899	1.431	0.864	0.893324	0.958106	0.983555	19.23	32.41	17.02	76.5	122.9
High	IsMasterProtein	Q9ULV4-3	Isoform 3 of Coronin-1C [OS=Homo sapiens]	0	8.082	6	4	11	4	1	527	58.9	7.75		0		1.76	1.64		2.5		3.6	0	2.28	2.2		1		1	2		1		2	2	1	1	0	1.664	1.835	1.048	0.905397	0.912433	0.983555	23.16	17.88	9.2	69.7	112.2
High	IsMasterProtein	P30044-1	Peroxiredoxin-5, mitochondrial [OS=Homo sapiens]	0	12.861	19	3	28	3	1	214	22.1	8.7	1.82	0	0		0		0	0	3.98	1.76	2.01	0	2	1	1		1		2	2	3	2	3	2	0	1.589	2.325	1.484	0.905397	0.874419	0.983555	13.03	16.08	9.54	60.5	96.7
High	IsMasterProtein	P61586	Transforming protein RhoA [OS=Homo sapiens]	0	7.864	10	3	10	3	1	193	21.8	6.1	0		0			2.46	2.53			0	0	0	1		1			1	1			2	3	1	0	1.559	1.522	0.983	0.917974	0.951696	0.983555	14.86	7.36	13.99	72.1	117.6
High	IsMasterProtein	P31327-3	Isoform 3 of Carbamoyl-phosphate synthase [ammonia], mitochondrial [OS=Homo sapiens]	0	237.07	44	54	548	52	1	1506	165.5	6.79	38.99	28.57	39.88	27.81	68.75	57.73	55.6	59.3	65.05	69.52	74.4	66.84	29	27	25	26	40	37	35	36	42	39	35	41	2	1.639	1.815	1.118	0.905397	0.912433	0.983555	17.81	17.68	13.64	69.1	110.4
High	IsMasterProtein	P22087	rRNA 2'-O-methyltransferase fibrillarin [OS=Homo sapiens]	0	4.618	9	3	4	3	1	321	33.8	10.18	0	1.85	0				1.62						1	1	1				1						0	1.5	0.957	0.676	0.933957	0.796967	0.983555	23.13	16.83	4.55	85.2	130.5
High	IsMasterProtein	Q32P28-3	Isoform 3 of Prolyl 3-hydroxylase 1 [OS=Homo sapiens]	0	4.503	3	2	4	2	1	804	90.6	5.71	0				1.6			0	0				1				1			1	1				0	1.631	1.392	0.82	0.905397	0.951696	0.983555	30.12	12.43	11.02	75.3	120.8
High	IsMasterProtein	Q96EY8	Cob(I)yrinic acid a,c-diamide adenosyltransferase, mitochondrial [OS=Homo sapiens]	0.01	3.341	12	2	4	2	1	250	27.4	8.6					0	0			0			0					1	1			1			1	0	1.6	1.56	0.977	0.905397	0.949047	0.986672	8.85	7.97	7.49	71.6	116.8
High	IsMasterProtein	Q96T37-1	Putative RNA-binding protein 15 [OS=Homo sapiens]	0	4.286	3	2	3	2	1	977	107.1	10.08							0	0	0										1	1	1				0	1.62	0.952	0.566	0.917974	0.995967	0.983555	20.59	21.76	6.91	82.6	136.4
High	IsMasterProtein	P25325-2	Isoform 2 of 3-mercaptopyruvate sulfurtransferase [OS=Homo sapiens]	0	20.774	15	3	22	3	1	317	35.2	6.61	5.09	2.5	2.3	2.7	7.22	6.83	2.57	2.93	8.8	8.21	7.48	8.72	2	1	1	1	2	2	1	1	3	2	2	3	0	1.311	1.846	1.437	0.966957	0.892461	0.983555	12.44	11.35	16	64.6	97.8
High	IsMasterProtein	P62995	transformer-2 protein homolog beta [OS=Homo sapiens]	0	12.366	20	5	17	3	1	288	33.6	11.25	0		0	2.26	2.04		6.2	0	0		2.22	0	2		1	1	2		3	3	2		1	1	2	1.419	0.895	0.704	0.944177	0.996072	0.983555	40.96	32.38	9.98	86.2	137.6
High	IsMasterProtein	P98179	RNA-binding protein 3 [OS=Homo sapiens]	0	5.737	18	2	7	2	1	157	17.2	8.91					0	0	0	0		0							2	1	2	1		1			0	1.689	1.06	0.62	0.896809	0.995967	0.983555	12.65	21.8	4.58	84.4	135.2
High	IsMasterProtein	Q16762	thiosulfate sulfurtransferase [OS=Homo sapiens]	0	7.999	16	3	7	3	1	297	33.4	7.25					0			0		0	0	1.87					1			2		2	1	1	0	1.691	2.697	1.442	0.917974	0.795478	0.983555	29.56	37.08	18.51	60.9	95.9
High	IsMasterProtein	P40939	Trifunctional enzyme subunit alpha, mitochondrial [OS=Homo sapiens]	0	45.382	15	8	36	8	1	763	82.9	9.04		0	1.66	3.68	6.8	13.7	0	13.68	2.31	4.29	4.31	6.34		1	1	3	4	4	3	3	4	3	2	2	0	1.994	1.457	0.729	0.880561	0.951696	0.983555	33.15	49.44	17.79	79.4	137.2
High	IsMasterProtein	O95232-1	Luc7-like protein 3 [OS=Homo sapiens]	0.009	3.523	7	2	3	2	1	432	51.4	9.79	0					0			0				1					1			1				0	1.629	1.748	1.094	0.931585	0.916275	0.983555	7.68	10.52	11	67.9	112.5
Medium	IsMasterProtein	P01023	alpha-2-macroglobulin [OS=Homo sapiens]	0.016	2.605	1	2	2	2	1	1474	163.2	6.46	0												2												0	1.047	1.274	1.176	0.992956	0.991603	0.983555	80.49	64.7	12.75	71.7	108.4
Low	IsMasterProtein	O75387-2	Isoform 2 of Large neutral amino acids transporter small subunit 3 [OS=Homo sapiens]	0.163	1.019	3	1	1	1	1	560	61	7.93												0												1	0	1.604	1.533	0.949	0.917974	0.951696	0.996405	22.64	16.13	16.36	70	120.4
High	IsMasterProtein	Q14103-2	Isoform 2 of Heterogeneous nuclear ribonucleoprotein D0 [OS=Homo sapiens]	0	41.277	22	7	116	1	1	336	36.2	8.1	20.33	6.54	18.84	13.67	24.55	21.35	14.56	25.96	19.49	19.09	20.13	19.12	5	5	4	5	6	5	6	5	6	6	5	5	6	1.636	1.445	0.908	0.905397	0.955431	0.999845	20.85	21.25	11.65	76.1	118.5
High	IsMasterProtein	Q99729-2	Isoform 2 of Heterogeneous nuclear ribonucleoprotein A/B [OS=Homo sapiens]	0	47.684	22	6	83	6	1	332	35.9	6.95	10.89	8.01	11.45	10.21	19.01	15.14	15.69	13.26	13.79	11.64	14.14	13.03	5	5	4	3	5	4	4	5	4	4	5	4	0	1.816	1.539	0.921	0.895049	0.951696	0.999845	33.73	38.81	19.78	79.2	121.8
High	IsMasterProtein	Q01085-2	Isoform 2 of Nucleolysin TIAR [OS=Homo sapiens]	0	15.147	14	5	18	5	1	392	43.4	7.99	0	0	2.6	2.76	6.2	3.07	2.49		2.12	1.77	3.03	2.48	1	1	2	1	3	1	2		1	1	2	2	0	1.462	1.005	0.675	0.942362	0.995967	0.983555	31.58	34.73	4.97	83.1	126.7
High	IsMasterProtein	P27824-2	Isoform 2 of Calnexin [OS=Homo sapiens]	0	60.566	22	13	129	13	1	627	71.5	4.7	14.73	19.81	6.3	18.47	17.97	10.96	12.6	18.26	21	16.65	21.19	18.36	6	7	6	7	8	8	8	9	8	9	9	9	0	1.633	2.355	1.47	0.905397	0.876506	0.983555	13.91	20.84	14.74	61.8	94.5
High	IsMasterProtein	Q13813-2	Isoform 2 of Spectrin alpha chain, non-erythrocytic 1 [OS=Homo sapiens]	0	86.388	14	25	124	25	1	2477	284.9	5.35	2.11	7.88	6.9	5.34	16.01	10.7	15.96	14.04	11.93	16.45	12.11	10.88	4	8	3	7	14	11	14	11	7	14	11	10	0	1.723	1.64	0.951	0.896809	0.944025	0.996405	23.69	26.17	14.23	76.9	119.2
High	IsMasterProtein	Q16629	serine/arginine-rich splicing factor 7 [OS=Homo sapiens]	0	15.181	15	3	32	2	1	238	27.4	11.82	5.28	3.9	4.93	3.62	5.99	4.21	2.57	1.75	4.14	1.87	2.01	2.02	3	2	3	3	3	2	2	2	2	2	2	2	1	1.541	1.103	0.743	0.919725	0.995967	0.983555	23.27	20.01	4.88	81.5	125.1
High	IsMasterProtein	P98175-1	RNA-binding protein 10 [OS=Homo sapiens]	0	4.857	1	1	10	1	1	930	103.5	5.97				0	4.37	0	0	0	0	0	0					1	1	1	1	1	1	1	1		0	1.478	1.152	0.762	0.944177	0.995967	0.983555	30.24	25.92	16.71	78.6	124.9
High	IsMasterProtein	P05186-1	Alkaline phosphatase, tissue-nonspecific isozyme [OS=Homo sapiens]	0	5.039	2	1	1	1	1	524	57.3	6.67								2.26												1					0	1.524	1.783	1.146	0.93652	0.910005	0.983555	11.76	18.48	19.81	69	108
High	IsMasterProtein	P11388-4	Isoform 4 of DNA topoisomerase 2-alpha [OS=Homo sapiens]	0.01	3.357	1	1	1	1	1	1612	182.6	8.63							0												1						0	1.581	0.01	0.01	0.917974	1.54659e-16	3.42949e-16	56.85			107.2	192.8
Low	IsMasterProtein	Q16595-1	Frataxin, mitochondrial [OS=Homo sapiens]	0.095	1.374	8	1	1	1	1	210	23.1	8.69									0												1				0	1.549	2.294	1.56	0.93652	0.877431	0.983555	21.96	19.21	8.53	62.2	91.8
Low	IsMasterProtein	P15586	N-acetylglucosamine-6-sulfatase [OS=Homo sapiens]	0.131	1.244	2	1	1	1	1	552	62	8.31								0												1					0	1.579	1.114	0.705	0.931585	0.995967	0.983555	25.08	3.59	10.64	81.2	128.3
High	IsMasterProtein	P07237	Protein disulfide-isomerase [OS=Homo sapiens]	0	141.709	57	28	391	28	1	508	57.1	4.87	37.54	25.45	33.1	27.55	45.44	52.38	43.12	36.28	76.36	67.89	58.37	56.51	20	15	18	17	18	17	22	20	22	22	20	24	0	1.497	2.276	1.553	0.935479	0.877431	0.983555	28.34	29.18	15.31	62.3	94
High	IsMasterProtein	P17844	probable ATP-dependent RNA helicase DDX5 [OS=Homo sapiens]	0	29.943	17	10	69	6	1	614	69.1	8.92	11.12	6.6	6.39	8.75	9.14	9.91	7.5	8.96	4.01	3.99	1.95	6.3	4	4	5	5	8	6	4	4	3	3	3	3	4	1.549	0.801	0.52	0.917974	0.995967	0.983555	23.32	17.48	2.73	90.2	138.1
High	IsMasterProtein	Q04837	Single-stranded DNA-binding protein, mitochondrial [OS=Homo sapiens]	0	35.619	44	5	49	5	1	148	17.2	9.6	9.64	9.32	7.75	8.36	10.4	11.26	9.64	8.64	14.37	10.12	9.58	16.56	3	2	2	3	2	2	2	2	5	5	4	5	0	1.479	2.358	1.548	0.93652	0.876506	0.983555	32	24.27	20.55	60.9	97
Medium	IsMasterProtein	Q9Y2S7	Polymerase delta-interacting protein 2 [OS=Homo sapiens]	0.028	1.934	2	1	5	1	1	368	42	8.63	0				0			0	0		0		1				1			1	1		1		0	1.5	1.337	0.876	0.942362	0.968803	0.986905	4.75	10.38	3.03	78.7	118
Medium	IsMasterProtein	Q9NNW7-1	thioredoxin reductase 2, mitochondrial [OS=Homo sapiens]	0.018	2.397	2	1	5	1	1	524	56.5	7.5						0		0				3.88						1		1				1	0	1.478	2.004	1.373	0.942362	0.881812	0.983555	9.15	7.56	11.85	66.9	98.9
High	IsMasterProtein	Q8TDN6	Ribosome biogenesis protein BRX1 homolog [OS=Homo sapiens]	0	19.165	15	4	25	4	1	353	41.4	9.92	2.35	0	4.52	2.48	9.56	7.46	2.6	2.36		0	0	0	1	1	2	3	4	3	2	1		1	2	1	0	1.423	0.941	0.651	0.944177	0.995967	0.983555	9.14	12.42	5.8	86.2	128.3
High	IsMasterProtein	Q96EP5	DAZ-associated protein 1 [OS=Homo sapiens]	0	24.279	18	4	45	4	1	407	43.4	8.56	0	1.75	3.53	4.94	1.88	6.39	5.61	12.02	4.64	4.49	6.1	6.21	3	3	3	3	3	3	4	4	3	3	4	4	0	1.356	1.494	1.106	0.950564	0.951696	0.983555	22.06	20.49	11.73	71.6	107.7
Low	IsMasterProtein	Q9BUL9	Ribonuclease P protein subunit p25 [OS=Homo sapiens]	0.112	1.286	7	1	1	1	1	199	20.6	9.61		0												1											0	1.523	0.01	0.01	0.917974	1.54659e-16	3.42949e-16	0.54			119	181
High	IsMasterProtein	P55265-4	Isoform 4 of Double-stranded RNA-specific adenosine deaminase [OS=Homo sapiens]	0.006	3.712	2	2	4	2	1	1269	140.7	8.56		0			1.73	0	0							1			1	1	1						0	1.516	0.816	0.522	0.93652	0.996072	0.983555	15.48	15.88	3.36	91.5	137.1
High	IsMasterProtein	P40926	Malate dehydrogenase, mitochondrial [OS=Homo sapiens]	0	51.17	35	9	199	9	1	338	35.5	8.68	16.3	17.85	12.47	16.84	25.58	23.26	17.02	22.41	34.1	27.99	23.24	28.01	8	8	6	8	8	8	8	8	8	9	9	9	0	1.477	1.933	1.288	0.93652	0.904377	0.983555	20.51	22.03	13.43	68.6	102.2
High	IsMasterProtein	Q9BS26	Endoplasmic reticulum resident protein 44 [OS=Homo sapiens]	0	7.031	6	3	15	3	1	406	46.9	5.26	0		0	0	0			0	1.65		1.62	0	1		1	1	3			1	1		3	3	0	1.264	1.588	1.207	0.966957	0.949047	0.983555	10.78	25.04	13.61	65.7	97.4
High	IsMasterProtein	P08579	U2 small nuclear ribonucleoprotein B'' [OS=Homo sapiens]	0	5.432	8	2	16	1	1	225	25.5	9.72	0		0	0	0	0	0	0	2.44			0	1		1	1	2	1	1	1	2			1	0	1.498	0.919	0.607	0.934719	0.995967	0.983555	7.75	9.19	3.88	87.5	131.1
Low	IsMasterProtein	O43660-1	Pleiotropic regulator 1 [OS=Homo sapiens]	0.145	1.182	2	1	1	1	1	514	57.2	9.17		0												1											0	1.533	0.415	0.306	0.933636	0.910878	0.121718	43.04	4.45	4.56	108.3	146.7
Medium	IsMasterProtein	Q15428	splicing factor 3a subunit 2 [OS=Homo sapiens]	0.02	2.146	2	1	2	1	1	464	49.2	9.64								0				0								1				1	0	1.488	1.113	0.741	0.93652	0.995967	0.983555	5.87	8.54	5.46	83.7	124.5
High	IsMasterProtein	O76021	Ribosomal L1 domain-containing protein 1 [OS=Homo sapiens]	0	28.535	14	7	48	7	1	490	54.9	10.13	5.52	6.3	7.43	5.14	8.11	10.54	10.71	3.73	6.94		3.31	3.1	4	4	5	4	3	6	5	3	4		3	2	0	1.425	0.966	0.658	0.944177	0.995967	0.983555	21.54	22.16	6.93	86.6	128
Low	IsMasterProtein	O75934	Pre-mRNA-splicing factor spf27 [OS=Homo sapiens]	0.114	1.279	3	1	1	1	1	225	26.1	5.66							0												1						0	1.476	1.392	0.949	0.944177	0.967443	0.996405	13.3	12.57	13.45	77.9	114.2
High	IsMasterProtein	Q9UQ80	proliferation-associated protein 2G4 [OS=Homo sapiens]	0	31.665	22	8	87	8	1	394	43.8	6.55	8.39	9.18	7.22	7.1	8.42	8	6.14	9.7	15.04	8.5	8.17	4.1	7	3	3	5	7	7	5	6	7	7	4	6	0	1.502	1.29	0.845	0.933933	0.986497	0.983555	10.74	14.46	8.43	81.1	118.7
High	IsMasterProtein	Q14103	heterogeneous nuclear ribonucleoprotein D0 [OS=Homo sapiens]	0	48.433	22	7	130	1	1	355	38.4	7.81	18.28	6.54	18.84	13.67	31.44	22.74	15.06	27.83	17.43	21.85	20.13	21.65	5	5	5	5	6	5	6	5	6	6	6	6	0	1.479	1.225	0.865	0.93652	0.995967	0.983555	8.49	12.96	5.53	80.4	116.9
Medium	IsMasterProtein	Q8NI27-1	THO complex subunit 2 [OS=Homo sapiens]	0.016	2.592	1	1	2	1	1	1593	182.7	8.44			0			0									1			1							0	1.462	0.687	0.469	0.944177	0.995967	0.983555	13.45	14.47	7.41	95.3	139.4
Low	IsMasterProtein	P51665	26S proteasome non-ATPase regulatory subunit 7 [OS=Homo sapiens]	0.056	1.607	3	1	1	1	1	324	37	6.77	0												1												0	1.479	1.383	0.941	0.93652	0.967443	0.996405	15.92	14.72	9.01	77.7	114.9
High	IsMasterProtein	Q14566	DNA replication licensing factor MCM6 [OS=Homo sapiens]	0	30.216	17	12	55	12	1	821	92.8	5.41	2.8	2.01	3.68	3.61	4.14	2.88	2.35	3.03	2.07	1.77		0	5	3	5	5	8	4	4	5	3	2		1	0	1.184	0.701	0.585	0.969533	0.995967	0.983555	10.54	9.88	5.08	92.1	136.7
High	IsMasterProtein	O43390-1	heterogeneous nuclear ribonucleoprotein r [OS=Homo sapiens]	0	77.368	36	18	153	1	1	633	70.9	8.13	11.25	15.34	10.64	4.99	21.46	19.1	18.6	13.37	18.84	7.11	12.72	11.87	9	10	9	7	13	11	10	10	11	8	9	10	16	1.611	1.227	0.776	0.91037	0.995967	0.983555	24.03	29.14	9.83	84.7	122.4
High	IsMasterProtein	Q53F19	Nuclear cap-binding protein subunit 3 [OS=Homo sapiens]	0.006	3.549	3	2	5	2	1	620	70.5	5.73					0	0		1.71									1	2		1					0	1.447	1.054	0.727	0.942362	0.995967	0.983555	4.62	12	5.4	85.8	124.1
High	IsMasterProtein	Q15366-2	Isoform 2 of Poly(rC)-binding protein 2 [OS=Homo sapiens]	0	8.099	8	3	20	1	1	366	38.6	6.79	0	0	0	1.7	1.93	1.68	1.72	2.08	0	2.04		0	1	1	1	1	3	2	3	1	1	1		2	0	1.458	0.988	0.685	0.944177	0.995967	0.983555	10.04	8.34	5.44	87.1	126.9
Medium	IsMasterProtein	Q92979	Ribosomal RNA small subunit methyltransferase Nep1 [OS=Homo sapiens]	0.02	2.246	3	1	3	1	1	244	26.7	9.17					0	0											1	1							0	1.435	1.071	0.752	0.944177	0.995967	0.983555	4.94	9.09	5.01	85.3	122.4
Medium	IsMasterProtein	Q9NRV9	Heme-binding protein 1 [OS=Homo sapiens]	0.016	2.79	11	2	2	2	1	189	21.1	5.8	0					0							1					1							0	1.418	1.727	1.215	0.951691	0.925747	0.983555	11.97	8.59	8.65	72.6	102.7
High	IsMasterProtein	Q99848	Probable rRNA-processing protein EBP2 [OS=Homo sapiens]	0	8.836	9	3	8	3	1	306	34.8	10.1	1.65	0	0	1.81			0		1.64				2	1	1	2			1		1				0	1.374	0.826	0.611	0.946305	0.995967	0.983555	16.58	10.42	4.28	89.8	129.9
Low	IsMasterProtein	Q9NQ55-3	Isoform 3 of Suppressor of SWI4 1 homolog [OS=Homo sapiens]	0.147	1.164	3	1	1	1	1	520	58.2	9.7										0												1			0	1.419	1.058	0.735	0.951691	0.995967	0.983555	14.29	12.29	4.6	84.5	126
High	IsMasterProtein	P17987	T-complex protein 1 subunit alpha [OS=Homo sapiens]	0	9.948	8	3	16	3	1	556	60.3	6.11	0	4.23		0	2.08	0	0	2.29	2.3	2.22			2	3		2	1	1	2	1	1	1			0	1.235	1.283	1.004	0.967171	0.990204	0.983555	35.19	36.12	17.42	78	109.3
High	IsMasterProtein	P11142-1	Heat shock cognate 71 kDa protein [OS=Homo sapiens]	0	206.832	54	28	830	23	1	646	70.9	5.52	109.67	103.9	110.26	101.4	99.42	109.03	110.23	96.98	130.44	119.18	120.43	115.1	25	23	22	23	24	21	22	21	22	23	24	21	3	1.232	1.463	1.206	0.967171	0.951696	0.983555	27.68	27.45	13.36	74.6	104.9
Low	IsMasterProtein	P09234	U1 small nuclear ribonucleoprotein C [OS=Homo sapiens]	0.089	1.394	8	1	2	1	1	159	17.4	9.67									0	0											1	1			0	1.388	1.219	0.898	0.951691	0.995967	0.996405	7.55	11.24	14.38	83.2	115.4
Low	IsMasterProtein	Q7RTV0	PHD finger-like domain-containing protein 5A [OS=Homo sapiens]	0.141	1.192	7	1	1	1	1	110	12.4	8.41											0												1		0	1.397	2.063	1.485	0.944177	0.879016	0.983555	7.75	9.34	8.83	67.3	94.4
High	IsMasterProtein	P35637-1	RNA-binding protein FUS [OS=Homo sapiens]	0	41.831	19	7	83	5	1	526	53.4	9.36	9.72	7.33	6	3.92	10.44	4.47	6.77	6.79	9.69	7.24	4.71	2.57	5	4	5	4	6	4	6	5	5	6	5	5	2	1.317	1.157	0.919	0.955301	0.995967	0.999845	24.21	31.25	17.49	81.3	112.7
Medium	IsMasterProtein	P30533	alpha-2-macroglobulin receptor-associated protein [OS=Homo sapiens]	0.016	2.637	4	2	3	2	1	357	41.4	8.78	0		0						0				1		1						1				0	1.391	2.128	1.569	0.951691	0.881812	0.983555	10.89	9.17	9.22	66.1	89.8
Medium	IsMasterProtein	P36639	7,8-dihydro-8-oxoguanine triphosphatase [OS=Homo sapiens]	0.02	2.191	6	1	1	1	1	197	22.5	5.27										0												1			0	1.422	2.146	1.582	0.946305	0.882081	0.983555	11.87	17.14	12.7	63.8	93.6
High	IsMasterProtein	Q5T653	39S ribosomal protein L2, mitochondrial [OS=Homo sapiens]	0.01	3.339	8	1	1	1	1	305	33.3	11.3									0												1				0	1.345	2.242	1.735	0.951691	0.876506	0.983555	21.61	10.62	17.27	66.5	85.5
High	IsMasterProtein	P05114	Non-histone chromosomal protein HMG-14 [OS=Homo sapiens]	0.007	3.851	26	2	4	2	1	100	10.7	9.6									0	0	0										1	1	1		0	1.183	1.313	1.018	0.969533	0.972845	0.983555	46.22	42.82	11.89	78.4	107.4
High	IsMasterProtein	P67809	Nuclease-sensitive element-binding protein 1 [OS=Homo sapiens]	0	95.526	52	12	225	9	1	324	35.9	9.88	32.47	30.17	28	25.55	41.01	33.75	39.69	30.79	39.15	30.48	34.23	34.94	11	10	8	8	9	10	9	9	9	9	9	10	3	1.286	1.301	0.972	0.94705	0.967324	0.986672	21.46	17.1	19.51	82.8	114.3
High	IsMasterProtein	P10586-1	Receptor-type tyrosine-protein phosphatase F [OS=Homo sapiens]	0.009	3.094	1	2	5	2	1	1907	212.7	6.3			0			1.67	1.69	0							2			1	1	1					0	1.374	1.355	0.948	0.944177	0.953299	0.996405	6.84	11.51	12.97	81.5	111.3
Low	IsMasterProtein	Q9Y221-1	60S ribosome subunit biogenesis protein NIP7 homolog [OS=Homo sapiens]	0.101	1.341	5	1	2	1	1	180	20.4	8.51					0						0						1						1		0	1.31	1.363	1.035	0.959962	0.967443	0.983555	0.78	1.25	3.12	81.7	107
High	IsMasterProtein	Q15459	splicing factor 3A subunit 1 [OS=Homo sapiens]	0	5.117	4	3	6	3	1	793	88.8	5.22	0	0	0	0	0								1	1	1	1	2								0	1.406	1.203	0.893	0.944177	0.995967	0.996405	17.7	12.6	7.49	84.2	115
High	IsMasterProtein	P61026	ras-related protein rab-10 [OS=Homo sapiens]	0	13.721	23	4	28	2	1	200	22.5	8.38	2.13	1.94	2.07	1.7	4	3.94	5.4	2.06	3.98	2.15	2.15	2.18	2	2	1	1	3	4	3	1	2	1	1	3	0	1.376	1.418	1.025	0.944177	0.951696	0.983555	7.52	4.65	7.75	79.3	109.1
High	IsMasterProtein	Q9NR30-1	Nucleolar RNA helicase 2 [OS=Homo sapiens]	0	84.408	29	18	171	18	1	783	87.3	9.28	23.89	14.58	23.55	13.83	30.6	24.5	28.53	17.75	15.2	12.82	16.51	18.42	13	9	10	12	13	13	12	13	9	8	9	7	0	1.335	0.903	0.698	0.951691	0.995967	0.983555	21.25	19.51	7.85	92.4	124.8
High	IsMasterProtein	O75534-4	Isoform 4 of Cold shock domain-containing protein E1 [OS=Homo sapiens]	0	15.987	9	6	24	6	1	844	93.7	6.52	0	3.48	4.33	4.78	1.88	1.67	0	0	1.66			0	2	2	3	3	4	1	2	2	2			1	0	1.366	0.747	0.553	0.947151	0.995967	0.983555	17.19	11.72	4.15	96.9	132.2
High	IsMasterProtein	O00541-1	Pescadillo homolog [OS=Homo sapiens]	0	11.682	6	5	7	5	1	588	68	7.33		0	0		0	0	0				0			2	1		1	1	1				1		0	1.298	0.797	0.613	0.962639	0.995967	0.983555	18.83	6.6	5.51	99.8	135.4
Low	IsMasterProtein	P32019-1	Type II inositol 1,4,5-trisphosphate 5-phosphatase [OS=Homo sapiens]	0.141	1.193	1	1	1	1	1	993	112.8	5.57	0												1												0	1.391	0.877	0.639	0.944177	0.999292	0.983555	7.89	8.25	4.35	91.1	126.9
High	IsMasterProtein	Q01082-1	Spectrin beta chain, non-erythrocytic 1 [OS=Homo sapiens]	0	31.007	7	12	44	12	1	2364	274.4	5.57	0	0	1.75	2.13	4.06	0	1.84	3.51	0	0	0	0	4	4	5	3	7	1	3	4	2	2	2	4	0	1.436	1.01	0.706	0.944177	0.995967	0.983555	16.84	19.14	7.83	89	120.5
High	IsMasterProtein	Q9NZI8	Insulin-like growth factor 2 mRNA-binding protein 1 [OS=Homo sapiens]	0	10.845	7	3	12	2	1	577	63.4	9.2	1.8	0	0		0	0	1.63	1.74	0				2	1	1		2	1	2	2	1				0	1.396	1.125	0.822	0.944177	0.995967	0.983555	17.7	23.99	13.86	80.9	117.6
High	IsMasterProtein	Q16630-2	Isoform 2 of Cleavage and polyadenylation specificity factor subunit 6 [OS=Homo sapiens]	0.007	3.863	6	3	3	3	1	588	63.4	7.71					2.04				0			0					1				1			1	0	1.38	1.154	0.947	0.951691	0.995967	0.996405	20.95	24.45	6.62	81.9	112.3
High	IsMasterProtein	Q15427	Splicing factor 3b subunit 4 [OS=Homo sapiens]	0.009	3.517	6	1	6	1	1	424	44.4	8.56	0	0	0		0		0				0		1	1	1		1		1				1		0	1.231	0.977	0.803	0.967171	0.995967	0.983555	43.83	19.91	13.14	93.9	114.3
High	IsMasterProtein	P07477	Trypsin-1 [OS=Homo sapiens]	0	6.785	4	1	28	1	1	247	26.5	6.51	2.26	1.96	1.86	1.8	3.75	3.98	1.84	3.94	4.39	1.86	4.5	4.12	1	1	1	1	1	1	1	1	1	1	1	1	0	1.269	1.562	1.193	0.966862	0.951696	0.983555	17.33	26.01	13.02	75.2	100.2
Medium	IsMasterProtein	O43493-1	Trans-Golgi network integral membrane protein 2 [OS=Homo sapiens]	0.026	1.962	3	1	2	1	1	480	51.1	5.73	0		0										1		1										0	1.337	0.935	0.712	0.962639	0.995967	0.983555	11.54	10.28	6.42	91.1	121.8
Low	IsMasterProtein	Q92879-4	Isoform 4 of CUGBP Elav-like family member 1 [OS=Homo sapiens]	0.067	1.501	2	1	3	1	1	512	55	8.38					0	0		0									1	1		1					0	1.338	0.922	0.687	0.951691	0.995967	0.983555	6.54	5.3	1.37	92.8	122.5
High	IsMasterProtein	Q01844-5	Isoform 5 of RNA-binding protein EWS [OS=Homo sapiens]	0	9.707	9	4	19	4	1	661	68.9	9.29	0	0	0	0	0	1.67	0	0	1.61	2.01	0	1.71	2	2	1	1	1	3	2	1	1	1	1	1	0	1.283	1.467	1.052	0.96305	0.951696	0.983555	21.55	15.91	22.54	83.8	107
Medium	IsMasterProtein	Q9Y4C8	Probable RNA-binding protein 19 [OS=Homo sapiens]	0.017	2.427	1	1	1	1	1	960	107.3	6.54	0												1												0	1.348	0.824	0.596	0.962639	0.995967	0.983555	10.85	8.03	1.94	95.7	128
High	IsMasterProtein	P25205-2	Isoform 2 of DNA replication licensing factor MCM3 [OS=Homo sapiens]	0	30.69	16	12	37	12	1	853	95.8	5.77	0	0	0	1.63	2.66	1.67	3.53	0					3	5	2	3	6	3	6	5					0	1.379	0.784	0.575	0.944177	0.995967	0.983555	19.1	14.62	5.8	97.1	128.5
High	IsMasterProtein	P51148-2	Isoform 2 of Ras-related protein Rab-5C [OS=Homo sapiens]	0	7.117	14	3	20	3	1	249	27	8.66	0	0	0	0	0	0	0	1.63	0	0	0	0	2	1	1	3	2	1	1	1	2	1	1	1	0	1.293	1.172	0.958	0.963145	0.995967	0.996405	11.58	14.61	15.47	83.8	112.2
Medium	IsMasterProtein	O95477	ATP-binding cassette sub-family A member 1 [OS=Homo sapiens]	0.03	1.891	1	1	4	1	1	2261	254.1	6.86						0	0			0		0						1	1			1		1	0	1.289	1.493	1.178	0.962639	0.951696	0.983555	15.59	9.93	16.33	79.5	101.7
High	IsMasterProtein	P13995	Bifunctional methylenetetrahydrofolate dehydrogenase/cyclohydrolase, mitochondrial [OS=Homo sapiens]	0	15.807	13	3	8	3	1	350	37.9	8.73		2.55	2.66				2.79	0	0			4.68		1	1				1	1	1			3	0	1.433	0.669	0.896	0.941538	0.995967	0.996405	26.31	15.47	26.56	94.9	132.3
High	IsMasterProtein	Q9NR28-1	Diablo homolog, mitochondrial [OS=Homo sapiens]	0	24.89	21	4	30	4	1	239	27.1	5.9	6.61	3.51	6.13	5.46	5.02	8.04		3.91	4.99	6.45	5.39	3.93	4	2	2	2	3	3		3	3	2	3	1	0	1.295	1.166	0.945	0.962639	0.995967	0.996405	16.94	21.47	6.62	85.1	111.5
High	IsMasterProtein	Q9NUQ9	protein FAM49B [OS=Homo sapiens]	0.009	3.495	4	1	6	1	1	324	36.7	6.06	0	0		0		1.97		0				2.01	1	1		1		1		1				1	0	1.301	0.844	0.632	0.962639	0.996072	0.983555	23.19	15.91	5.14	95.8	125.4
Low	IsMasterProtein	Q9UNI6	Dual specificity protein phosphatase 12 [OS=Homo sapiens]	0.096	1.362	5	1	1	1	1	340	37.7	6.84											0												1		0	1.31	1.374	1.016	0.963145	0.96767	0.983555	14.7	10.28	13.87	81.4	109.5
High	IsMasterProtein	Q5QNW6-2	Isoform 2 of Histone H2B type 2-F [OS=Homo sapiens]	0	19.641	31	4	42	4	1	134	14.8	10.35	4.98	4.96	2.72	6.34	4.75	4.04	8.66	4.73	4.74	9.39	4.55	4.45	2	1	1	1	1	1	2	2	2	3	2	2	0	1.258	0.989	0.825	0.966957	0.995967	0.983555	21.89	8.34	8.51	90.9	118.1
Low	IsMasterProtein	Q96PK6-1	RNA-binding protein 14 [OS=Homo sapiens]	0.146	1.168	2	1	1	1	1	669	69.4	9.67							0												1						0	1.362	0.781	0.58	0.951691	0.995967	0.983555	10.95	6.72	2.44	95.6	128.9
High	IsMasterProtein	Q9H0U4	ras-related protein Rab-1B [OS=Homo sapiens]	0	38.066	49	8	57	2	1	201	22.2	5.73	4.06	6.55	7.17	8.29	6.86	6.37	5.86	7.18	8.88	6.98	3.76	6.89	4	4	4	3	6	5	5	4	6	4	2	5	0	1.271	0.96	0.778	0.968763	0.995967	0.983555	18.99	22.09	16.62	91.8	117.1
High	IsMasterProtein	P06703	protein S100-A6 [OS=Homo sapiens]	0	4.376	17	2	22	2	1	90	10.2	5.48	1.72	1.62	0	1.66	3.34	1.7	1.69	0	3.52	1.64	1.98	1.65	2	1	1	1	1	1	1	1	2	1	1	1	0	1.218	1.501	1.235	0.967171	0.951696	0.983555	15.41	14.28	6.48	77.8	99.2
High	IsMasterProtein	O75396	Vesicle-trafficking protein SEC22b [OS=Homo sapiens]	0.007	4.04	8	2	10	2	1	215	24.6	6.92			0	0	1.76	1.8	0	1.68	0		0	0			1	1	1	1	2	1	1		1	1	0	1.304	0.999	0.779	0.951691	0.995967	0.983555	9.71	22.75	10.71	90.3	119.9
High	IsMasterProtein	Q9Y5L4	mitochondrial import inner membrane translocase subunit TIM13 [OS=Homo sapiens]	0	4.496	37	3	6	3	1	95	10.5	8.18	0					0			0			0	2					1			2			1	0	1.32	1.338	1.088	0.963293	0.968803	0.983555	15.12	17.06	16.48	81.9	105.4
High	IsMasterProtein	Q15075	Early endosome antigen 1 [OS=Homo sapiens]	0	5.051	3	3	3	3	1	1411	162.4	5.68				0	0	0										1	1	1							0	1.103	0.768	0.716	0.976129	0.995967	0.983555	25.67	15.53	4.52	90.8	119.7
High	IsMasterProtein	Q09028	Histone-binding protein RBBP4 [OS=Homo sapiens]	0	12.086	10	4	16	2	1	425	47.6	4.89	1.76	0	0	1.68	0		0	0	0	0	1.63	1.91	1	1	1	2	1		1	1	3	1	1	2	1	1.364	1.837	1.273	0.944733	0.892461	0.983555	30.82	19.13	14.71	75.1	98.4
High	IsMasterProtein	Q8WW12	PEST proteolytic signal-containing nuclear protein [OS=Homo sapiens]	0.01	3.204	9	1	4	1	1	178	18.9	7.49			0			0			0			0			1			1			1			1	0	1.251	1.981	1.528	0.967171	0.897505	0.983555	16.05	19.17	19.44	71.8	88.3
Low	IsMasterProtein	Q6NYC8	Phostensin [OS=Homo sapiens]	0.117	1.276	1	1	1	1	1	613	67.9	5.4							0												1						0	1.272	1.406	1.129	0.967171	0.967443	0.983555	10.83	11.53	13.99	81.3	101.5
Medium	IsMasterProtein	Q9NX24	H/ACA ribonucleoprotein complex subunit 2 [OS=Homo sapiens]	0.034	1.792	7	1	7	1	1	153	17.2	8.22			0		0	0		0	1.62			0			1		1	1		1	1			1	0	1.214	1.061	0.813	0.968763	0.995967	0.983555	38.32	34.02	18.64	87.3	118.1
High	IsMasterProtein	P19338	Nucleolin [OS=Homo sapiens]	0	116.048	30	21	517	21	1	710	76.6	4.7	61.87	58.43	61.02	53.19	71.3	69.94	51.86	75.46	60.45	66.65	60.09	61.02	17	18	17	16	18	17	17	17	16	18	16	16	0	1.307	3.281	1.005	0.962052	0.0404427	0.983555	20.42	27.64	14.26	86.6	108.9
High	IsMasterProtein	P08621-1	U1 small nuclear ribonucleoprotein 70 kDa [OS=Homo sapiens]	0	23.754	21	8	91	8	1	437	51.5	9.94	9.51	13.62	7.33	8.55	10.12	8.8	6.83	6.53	6.59	3.85	3.67	2.48	4	7	5	5	7	6	5	4	6	5	4	4	0	1.22	1.123	0.9	0.967171	0.995967	0.996405	13.78	17.66	10.99	87.9	113.2
High	IsMasterProtein	P07339	Cathepsin D [OS=Homo sapiens]	0	16.521	15	5	20	5	1	412	44.5	6.54	2.43	2.21	2.39	1.89	2.55	2.64	3.04	2.99	1.89	2.48		2.89	2	2	1	1	2	1	1	2	2	2		2	0	1.356	1.517	1.08	0.950564	0.951696	0.983555	12.93	27.6	14.06	81	104.1
High	IsMasterProtein	P10301	Ras-related protein R-Ras [OS=Homo sapiens]	0	12.131	25	4	17	2	1	218	23.5	6.93	0	2.92			2.72	5.48	0	3.08		0		2.77	1	1			2	2	3	2		2		2	0	1.341	1.109	0.841	0.951691	0.995967	0.983555	12.49	19.71	14.95	87	114
High	IsMasterProtein	P25398	40S ribosomal protein S12 [OS=Homo sapiens]	0	7.664	20	3	38	3	1	132	14.5	7.21	2.06	1.88	0	1.78	0	0	0	0	2.04	3.69	0	0	2	2	2	2	3	2	3	3	2	2	2	2	0	1.264	0.984	0.725	0.966957	0.995967	0.983555	24.98	20.52	15.82	92.4	116.7
High	IsMasterProtein	P23528	Cofilin-1 [OS=Homo sapiens]	0	60.425	46	8	86	4	1	166	18.5	8.09	16.79	14.85	15.11	14.41	18.01	12.81	11.57	16.25	19.45	15.05	22.24	22.18	7	5	5	6	5	5	5	5	6	5	6	5	3	1.321	2.093	1.531	0.954959	0.888173	0.983555	13.28	23.1	33.39	71.8	89.7
High	IsMasterProtein	Q6P2Q9	Pre-mRNA-processing-splicing factor 8 [OS=Homo sapiens]	0.01	3.287	0	1	5	1	1	2335	273.4	8.84			0	0			2.05			0					1	1			1			1			0	1.256	0.704	0.556	0.96305	0.995967	0.983555	5.85	3.93	2.62	100.9	126.7
Medium	IsMasterProtein	Q9H078-1	Caseinolytic peptidase B protein homolog [OS=Homo sapiens]	0.019	2.237	1	1	1	1	1	707	78.7	9.01								0												1					0	1.235	1.081	0.877	0.968763	0.995967	0.989421	12.17	14.93	12.76	92.2	109.7
High	IsMasterProtein	P04264	Keratin, type II cytoskeletal 1 [OS=Homo sapiens]	0	14.186	3	4	17	1	1	644	66	8.12	2.58	4.39	4.9	2.34	2.47	0	2.05	2.49	0	0			1	2	3	2	1	2	1	1	1	1			0	1.244	1.938	1.559	0.967171	0.893203	0.983555	0.18	0.28	0.28	71.7	89.2
High	IsMasterProtein	P12004	proliferating cell nuclear antigen [OS=Homo sapiens]	0	9.079	16	4	13	4	1	261	28.8	4.69	0	0	0	0	0					0	0		2	2	3	1	1					1	1		0	1.221	1.064	0.884	0.967171	0.995967	0.996405	9.19	15.04	7.92	89.9	112.4
High	IsMasterProtein	A8MWD9	Putative small nuclear ribonucleoprotein G-like protein 15 [OS=Homo sapiens]	0	5.536	26	2	7	2	1	76	8.5	8.84		3.14	0		2.54	1.68	2.74	2.77		0				1	1		1	1	1	1		1			0	1.176	1.474	1.069	0.969533	0.951696	0.983555	20.41	28.71	23.86	85.9	100.9
High	IsMasterProtein	P68431	Histone H3.1 [OS=Homo sapiens]	0.009	3.502	10	2	7	2	1	136	15.4	11.12	0				0			0		0	0		2				1			1		1	1		0	1.277	1.248	0.973	0.96305	0.995967	0.986672	12.46	7.06	12.23	86.4	105.5
High	IsMasterProtein	P83731	60S ribosomal protein L24 [OS=Homo sapiens]	0	9.425	13	2	15	2	1	157	17.8	11.25	3.03	2.76	2.79	1.86	2.12	2.53	2.27	2.69	0	1.72	1.85	0	2	1	2	1	1	2	1	1	1	1	1	1	0	1.057	0.791	0.755	0.992956	0.995967	0.983555	35.05	7.06	15.04	97.3	121.7
Medium	IsMasterProtein	Q9NP81-2	Isoform 2 of Serine--tRNA ligase, mitochondrial [OS=Homo sapiens]	0.016	2.712	3	2	6	2	1	520	58	7.36					1.67	1.87	1.71		0	1.81	2.05						1	1	1		1	1	1		0	1.917	1.742	0.862	0.893012	0.925437	0.983555	66.01	96.4	22.27	96.3	117.5
High	IsMasterProtein	O60832-1	H/ACA ribonucleoprotein complex subunit 4 [OS=Homo sapiens]	0	6.263	8	3	8	3	1	514	57.6	9.42			0		1.99	0	1.67		0		0	0			1		1	1	1		2		1	1	0	1.23	1.225	0.986	0.967171	0.983093	0.983555	6.12	8.77	8.51	86.6	108.6
High	IsMasterProtein	Q7Z2W4	zinc finger CCCH-type antiviral protein 1 [OS=Homo sapiens]	0	6.834	4	3	19	3	1	902	101.4	8.4	1.71	0	0	0		1.67	1.62	0	0	0	0	0	3	2	2	1		1	1	1	2	2	1	1	0	1.23	0.737	0.606	0.967171	0.995967	0.983555	11.25	8.17	6.45	101.7	125
High	IsMasterProtein	Q9Y5B9	FACT complex subunit SPT16 [OS=Homo sapiens]	0.01	3.238	2	2	2	2	1	1047	119.8	5.66					0			0									1			1					0	1.401	0.807	0.626	0.954959	0.995967	0.983555	21.2	14.24	6.61	102.5	122.8
Medium	IsMasterProtein	P62306	Small nuclear ribonucleoprotein F [OS=Homo sapiens]	0.035	1.79	15	1	2	1	1	86	9.7	4.67					0					0							1					1			0	1.25	1.234	1.003	0.96305	0.982666	0.983555	14.47	12.07	14.6	86.2	107.3
High	IsMasterProtein	P11940-1	Polyadenylate-binding protein 1 [OS=Homo sapiens]	0	64.973	33	16	150	11	1	636	70.6	9.5	11.86	10.49	7.97	18.78	14.76	16.29	18.35	18.59	6.7	15.98	10.69	18.32	10	12	9	11	12	11	10	10	9	9	7	11	5	1.18	1.048	0.91	0.969533	0.995967	0.999845	20.43	27.23	11.77	90.3	109.8
High	IsMasterProtein	Q13151	Heterogeneous nuclear ribonucleoprotein A0 [OS=Homo sapiens]	0	19.31	24	5	54	4	1	305	30.8	9.29	3.71	8.49	1.86	2.6	2.09	7.23	3.49	3.85	2.35	3.5	2.02	4.23	5	5	4	5	4	5	3	3	2	1	1	1	0	1.227	0.833	0.717	0.967171	0.995967	0.983555	15.95	12.63	11.5	100.2	124.8
High	IsMasterProtein	P12277	Creatine kinase B-type [OS=Homo sapiens]	0	9.152	14	3	4	3	1	381	42.6	5.59		0		0			0			0				1		1			1			1			0	1.173	1.319	1.113	0.969883	0.972155	0.983555	7.24	5.51	9.97	86.7	100.2
High	IsMasterProtein	P33992	DNA replication licensing factor mcm5 [OS=Homo sapiens]	0	9.732	8	5	19	5	1	734	82.2	8.37	2.55	1.74	1.68	0	2.01	1.93	2.38	1.92	1.63			0	3	1	3	1	2	1	2	2	1			2	0	1.171	0.614	0.566	0.969559	0.995967	0.983555	17.44	7.24	6.13	105.5	127.5
High	IsMasterProtein	Q07955-1	Serine/arginine-rich splicing factor 1 [OS=Homo sapiens]	0	28.828	32	8	124	8	1	248	27.7	10.36	7.37	10.02	8.15	8.62	16.72	11.03	8.41	8.29	0	5.72	5.5	6.03	6	6	7	6	7	5	6	5	4	3	3	4	0	1.165	0.772	0.66	0.969934	0.995967	0.983555	18.78	12.61	5.09	100.2	121
High	IsMasterProtein	Q13595-1	Transformer-2 protein homolog alpha [OS=Homo sapiens]	0	4.341	11	3	6	1	1	282	32.7	11.27	0				0	0	1.77	0				0	1				1	1	1	1				1	0	1.169	0.943	0.79	0.976129	0.995967	0.983555	10.19	11.48	4.42	98.3	113.5
High	IsMasterProtein	Q9UBR2	Cathepsin Z [OS=Homo sapiens]	0	8.814	9	3	14	3	1	303	33.8	7.11	2.44	2.06	0		0	0		0	1.6	1.83	2.52	1.72	1	1	1		1	1		1	2	1	1	2	0	1.255	1.482	1.137	0.967171	0.951696	0.983555	11.19	10.26	6.95	83.8	102.2
High	IsMasterProtein	P62805	histone H4 [OS=Homo sapiens]	0	10.595	39	4	25	4	1	103	11.4	11.36	4.24	4.67	4.77	2.33	2.26	3.43	2.27	2.43	0	0	4.43	2.64	2	1	1	3	3	3	1	1	1	1	2	1	0	0.972	0.993	0.946	0.992956	0.995967	0.996405	24.83	14.82	11.68	93	109.7
High	IsMasterProtein	Q99497	protein/nucleic acid deglycase DJ-1 [OS=Homo sapiens]	0.007	3.952	8	1	3	1	1	189	19.9	6.79					0				0		0						1				1		1		0	1.175	1.564	1.314	0.976129	0.951696	0.983555	12.16	10.08	14.74	79.8	95.1
Low	IsMasterProtein	Q9BV38	WD repeat-containing protein 18 [OS=Homo sapiens]	0.134	1.234	3	1	1	1	1	432	47.4	6.7						0												1							0	1.207	1.484	1.216	0.976129	0.951696	0.983555	28.8	16.51	25.82	80.8	97.7
High	IsMasterProtein	P30086	phosphatidylethanolamine-binding protein 1 [OS=Homo sapiens]	0.007	4.122	12	2	6	2	1	187	21	7.53	0	0		0						0		0	1	1		1						1		2	0	0.996	1.15	1.214	0.998886	0.995967	0.983555	28.33	22.23	14.93	83.8	97
High	IsMasterProtein	O95777	U6 snRNA-associated Sm-like protein LSm8 [OS=Homo sapiens]	0	5.538	36	3	10	3	1	96	10.4	4.48		0			0		0	0	0	0	0	0		1			1		2	1	1	1	1	2	0	1.223	1.499	1.237	0.967171	0.951696	0.983555	24.59	22.88	12.86	81.8	96.8
Medium	IsMasterProtein	Q9NW13-1	RNA-binding protein 28 [OS=Homo sapiens]	0.016	2.524	1	1	4	1	1	759	85.7	9.22					0			0				0					1			1				1	0	1.224	0.734	0.6	0.968763	0.995967	0.983555	8.18	4.41	2.04	102.6	123.4
High	IsMasterProtein	O00571	ATP-dependent RNA helicase DDX3X [OS=Homo sapiens]	0	29.974	12	7	50	6	1	662	73.2	7.18	4.71	6.57	7.3	1.9	6.77	5	5.67	6.19	1.94	2.5	4.75	4.43	5	4	5	4	6	4	4	4	3	2	3	3	0	1.119	0.668	0.568	0.976129	0.995967	0.983555	11.43	10.08	7.88	105.7	126.6
High	IsMasterProtein	P23284	peptidyl-prolyl cis-trans isomerase B [OS=Homo sapiens]	0	17.921	22	5	71	5	1	216	23.7	9.41	3.87	7.06	4.09	3.51	7.24	8.27	12.45	4.19	6.89	10.74	12.02	1.96	3	3	3	3	5	3	5	3	5	4	3	5	0	1.274	1.355	1.085	0.963537	0.967637	0.983555	23.09	23.66	7.76	88.4	105.8
High	IsMasterProtein	Q13492-1	Phosphatidylinositol-binding clathrin assembly protein [OS=Homo sapiens]	0.01	3.404	4	2	3	2	1	652	70.7	7.9		0					0							2					1						0	0.965	0.773	0.771	0.992956	0.995967	0.983555	67.54	31.42	14.84	100.9	117.8
Medium	IsMasterProtein	Q5JTJ3-2	Isoform 2 of Cytochrome c oxidase assembly factor 6 homolog [OS=Homo sapiens]	0.018	2.345	9	1	5	1	1	156	18.1	10.1					0				0	0	0	0					1				1	1	1	1	0	1.183	1.639	1.387	0.976129	0.942666	0.983555	7.94	7.1	6.88	78.5	92.5
High	IsMasterProtein	P13010	X-ray repair cross-complementing protein 5 [OS=Homo sapiens]	0	35.215	14	6	38	6	1	732	82.7	5.81	4.75	5.25	8.19	4.92	2.26	7.27	2.37	2.78	2.84	4.95	0	1.97	4	3	3	3	4	3	3	2	3	2	1	3	0	1.279	0.946	0.747	0.96305	0.995967	0.983555	3.19	5.56	3.5	98.5	115.6
High	IsMasterProtein	P20042	Eukaryotic translation initiation factor 2 subunit 2 [OS=Homo sapiens]	0	15.919	15	5	32	5	1	333	38.4	5.8	1.75	0	1.94	0	1.68	3.88	1.63	3.85	1.77	0	1.7	2.08	3	1	3	1	4	3	1	3	2	2	2	1	0	1.141	0.813	0.735	0.976129	0.995967	0.983555	12.97	6.52	7.09	100.6	118.1
Medium	IsMasterProtein	Q14677-3	Isoform 3 of Clathrin interactor 1 [OS=Homo sapiens]	0.015	2.857	3	1	5	1	1	643	70.3	6.58	0		0	0			0					0	1		1	1			1					1	0	1.163	0.963	0.813	0.968763	0.995967	0.983555	5.39	4.91	5.58	96	111.7
High	IsMasterProtein	Q9Y281-1	Cofilin-2 [OS=Homo sapiens]	0	45.391	37	6	65	2	1	166	18.7	7.88	10.09	9.58	13.19	6.15	16.52	12.55	9.97	13.36	11.6	12.73	17.12	15.29	5	4	4	3	4	3	4	4	3	3	5	4	0	1.189	1.645	1.419	0.969533	0.919853	0.983555	14.66	19.32	16.71	79.8	91.9
High	IsMasterProtein	P09382	Galectin-1 [OS=Homo sapiens]	0	19.942	31	4	136	4	1	135	14.7	5.5	12.04	9.46	12.39	10.74	14.54	9.73	12.15	7.75	7	11.67	13.33	9.43	4	4	4	4	4	4	4	4	4	4	4	4	0	1.022	1.337	1.229	0.992956	0.968803	0.983555	22.02	20.06	16	82.7	98.7
Medium	IsMasterProtein	P63218	guanine nucleotide-binding protein g(i)/g(s)/g(o) subunit gamma-5 [OS=Homo sapiens]	0.012	3.009	13	1	3	1	1	68	7.3	9.85			1.89			1.84					1.62				1			1					1		0	1.171	1.148	0.961	0.968763	0.995967	0.995198	4.55	3.58	5.14	90.6	106.1
Low	IsMasterProtein	O14910	Protein lin-7 homolog A [OS=Homo sapiens]	0.158	1.102	4	1	1	1	1	233	26	8.72											0												1		0	1.137	1.206	1.036	0.985911	0.995967	0.983555	8.37	8.93	7.57	90.3	102.3
High	IsMasterProtein	Q12906-7	Isoform 7 of Interleukin enhancer-binding factor 3 [OS=Homo sapiens]	0	58.12	28	19	151	19	1	898	95.7	8.81	6.34	2.22	5.72	6	6.93	3.69	5.61	7.77	6.22	0	2.08	7.23	13	12	6	14	10	10	10	10	8	8	6	8	0	1.118	0.937	0.861	0.976129	0.995967	0.983555	24.07	18.51	9.96	97.1	112.6
High	IsMasterProtein	P36551	Oxygen-dependent coproporphyrinogen-III oxidase, mitochondrial [OS=Homo sapiens]	0	27.355	9	4	18	4	1	454	50.1	8.25	5.53	5.44	4.13	5	1.88			5.09	0	2.02	4.09	0	2	1	1	1	1			2	2	2	2	1	0	1.222	1.393	1.145	0.967171	0.955859	0.983555	13.79	13.22	12.08	85.5	96.9
High	IsMasterProtein	P55036-1	26S proteasome non-ATPase regulatory subunit 4 [OS=Homo sapiens]	0.007	3.85	5	2	6	2	1	377	40.7	4.79	0	0	0	0		0							1	1	2	1		1							0	0.977	0.516	0.774	0.992956	0.952318	0.983555	75.14	14.45	11.95	91.3	120.7
High	IsMasterProtein	O43447	peptidyl-prolyl cis-trans isomerase H [OS=Homo sapiens]	0.007	3.907	8	1	2	1	1	177	19.2	8.07	0				0								1				1								0	1.16	1.084	0.918	0.976129	0.995967	0.999845	4.24	9.71	10.53	92.9	106.4
High	IsMasterProtein	P33316-3	Deoxyuridine 5'-triphosphate nucleotidohydrolase, mitochondrial [OS=Homo sapiens]	0	4.608	11	2	6	2	1	252	26.5	9.36					0		0		1.66	0							1		1		2	1			0	0.889	0.963	1.306	0.976129	0.995967	0.983555	36.15	15.04	40.9	91.4	105.9
High	IsMasterProtein	P63220	40S ribosomal protein S21 [OS=Homo sapiens]	0	24.627	58	4	61	4	1	83	9.1	8.5	12.23	7.74	5.65	11.14	9.13	12.66	9.5	7.7	7.71	8.74	9.28	7.63	3	3	3	3	3	2	2	3	2	2	2	2	0	1.259	1.032	0.781	0.966957	0.995967	0.983555	71.87	77.22	13.68	99.2	110.8
High	IsMasterProtein	Q16881-1	Thioredoxin reductase 1, cytoplasmic [OS=Homo sapiens]	0	8.429	4	2	9	2	1	649	70.9	7.39			3.06	3.44	2.61		2.53	2.53		1.86	4.66	2.11			1	1	1		1	1		1	2	1	0	1.105	1.57	1.368	0.985911	0.935209	0.983555	30	19.21	13.25	87.1	98.9
High	IsMasterProtein	O14974	Protein phosphatase 1 regulatory subunit 12A [OS=Homo sapiens]	0	4.398	3	2	13	2	1	1030	115.2	5.4	0			0	0	0	0	0	0	1.71			1			1	2	2	2	2	1	1			0	1.16	1.274	1.1	0.969533	0.968803	0.983555	7.58	10.76	11.81	87.2	102.8
High	IsMasterProtein	Q9H0D6-1	5'-3' exoribonuclease 2 [OS=Homo sapiens]	0	5.091	1	1	9	1	1	950	108.5	7.47		0	2.21		2.4	0	0	1.98	2.04	0	0			1	1		1	1	1	1	1	1	1		0	1.156	0.786	0.687	0.973946	0.995967	0.983555	4.69	3.71	2.3	102.9	117.6
High	IsMasterProtein	P48643	T-complex protein 1 subunit epsilon [OS=Homo sapiens]	0	18.091	8	3	14	3	1	541	59.6	5.66	4.04	3.6	6.55		2.12		3.16	3.76				3.26	2	2	3		2		2	2				1	0	1.037	1.176	1.111	0.992956	0.995967	0.983555	6.12	3.61	11.73	93.3	96.8
High	IsMasterProtein	Q9BQG0-2	Isoform 2 of Myb-binding protein 1A [OS=Homo sapiens]	0	13.944	4	5	18	5	1	1332	149.3	9.28	1.64	0	0	0	2.08	1.99	2.86	2.76		0	0	1.68	3	1	1	1	3	2	3	1		1	1	1	0	1.136	5.786	0.685	0.976129	0.0359666	0.983555	7.44	4.56	4.63	100.7	120.6
High	IsMasterProtein	P12956	X-ray repair cross-complementing protein 6 [OS=Homo sapiens]	0	30.843	19	9	36	9	1	609	69.8	6.64	2.95	5.04	0	0	5.19	3.12	3.22	2.57	7.1	4.25	4.71	4.98	4	3	3	2	4	2	2	3	3	3	3	3	0	1.019	0.825	0.815	0.992956	0.995967	0.983555	21.27	16.73	9.22	103.6	111.4
High	IsMasterProtein	P07195	L-lactate dehydrogenase B chain [OS=Homo sapiens]	0	30.941	27	8	60	7	1	334	36.6	6.05	4.11	3.59	1.61	4.16	3.4	1.87	1.88	4.38	7.6	1.85	3.47	3.84	5	7	4	3	5	2	4	3	4	5	3	4	1	1.077	1.084	1.036	0.990098	0.995967	0.983555	23.52	23.5	11.67	91.9	104.3
High	IsMasterProtein	P80723	Brain acid soluble protein 1 [OS=Homo sapiens]	0	150.148	85	16	482	16	1	227	22.7	4.63	78.28	61.14	56.49	60.59	58.56	55.3	59.05	69.17	81.25	78.87	73.65	75.26	14	13	11	12	13	12	11	13	14	15	12	12	0	1.087	1.588	1.478	0.985911	0.949047	0.983555	30.54	29.01	19.08	80.1	90.6
High	IsMasterProtein	Q00839	Heterogeneous nuclear ribonucleoprotein U [OS=Homo sapiens]	0	118.227	24	19	380	19	1	825	90.5	6	52	63.88	57.94	46.97	52.61	42.53	53.07	42.05	45.04	37.1	42.83	33.08	19	18	19	17	16	17	18	18	17	16	15	17	0	1.143	0.862	0.745	0.976129	0.999292	0.983555	16.24	11.97	9.11	99.6	114.5
Low	IsMasterProtein	O43395	U4/U6 small nuclear ribonucleoprotein Prp3 [OS=Homo sapiens]	0.092	1.392	1	1	1	1	1	683	77.5	9.5							0												1						0	1.148	0.859	0.735	0.980676	0.995967	0.983555	12.86	8.68	5.2	97.9	117.7
High	IsMasterProtein	Q14019	coactosin-like protein [OS=Homo sapiens]	0	6.493	28	4	10	4	1	142	15.9	5.67	0	0							0	0			1	3							2	1			0	1.156	1.519	1.382	0.973662	0.951696	0.983555	9.38	16.01	12.84	80.6	93.1
High	IsMasterProtein	O43290	U4/U6.U5 tri-snRNP-associated protein 1 [OS=Homo sapiens]	0	6.916	5	3	7	2	1	800	90.2	6.13	0	0		0		0	0						1	1		3		1	1						0	1.133	0.752	0.643	0.978512	0.995967	0.983555	14.37	6.42	7.59	105.9	119.6
High	IsMasterProtein	P00338-3	Isoform 3 of L-lactate dehydrogenase A chain [OS=Homo sapiens]	0	21.955	18	6	53	5	1	361	39.8	8.43	5.6	5.95	4.33	2	4.19	6.68	5.49	4.24	5.45	3.87	6.14	3.89	3	4	4	3	5	4	4	3	4	3	3	3	0	1.088	1.121	1.043	0.985911	0.995967	0.983555	21.46	27.93	12.37	89.1	100.4
High	IsMasterProtein	Q13310-3	Isoform 3 of Polyadenylate-binding protein 4 [OS=Homo sapiens]	0	51.143	21	13	100	8	1	660	72.3	9.35	10.8	2.42	4.04	10.95	4.46	9.86	13.78	12.12	2.86	9.75	4.63	7.92	8	8	8	8	8	8	7	9	3	5	4	6	0	1.093	0.96	0.921	0.984822	0.995967	0.999845	19.04	17.67	10.26	94.6	106.6
Medium	IsMasterProtein	O96019-1	Actin-like protein 6A [OS=Homo sapiens]	0.021	2.056	2	1	1	1	1	429	47.4	5.6	0												1												0	1.111	1.653	1.457	0.978512	0.914719	0.983555	13.26	9.75	11.57	80.4	89.4
High	IsMasterProtein	P49736	DNA replication licensing factor mcm2 [OS=Homo sapiens]	0	24.513	9	6	22	6	1	904	101.8	5.52	1.68	2.48	2.93	4.98	6.19	3.74	2.91	3.29	0			0	3	3	1	3	3	2	2	2	1			1	0	1.112	0.631	0.572	0.978512	0.995967	0.983555	20.68	10.37	4.44	107.6	122.2
High	IsMasterProtein	P54819	Adenylate kinase 2, mitochondrial [OS=Homo sapiens]	0	50.935	58	10	123	10	1	239	26.5	7.81	13.81	14.27	8.6	13.09	9.4	10.24	10.32	12.44	16.3	11.43	13.34	10.43	8	8	7	9	5	6	7	6	7	7	7	6	0	1.01	1.145	1.166	0.998094	0.995967	0.983555	28.53	29.52	13.53	88.9	98.4
High	IsMasterProtein	O95816	BAG family molecular chaperone regulator 2 [OS=Homo sapiens]	0	10.537	13	3	26	3	1	211	23.8	6.7	4.16	2.01	0	0	0	0	0	0	2.07	2.6	1.82	0	2	1	2	1	2	1	1	1	2	2	1	1	0	1.178	1.349	1.09	0.969533	0.96767	0.983555	15.6	17.46	11.2	90.1	101.6
High	IsMasterProtein	Q86UP2-1	Kinectin [OS=Homo sapiens]	0	16.304	4	5	26	5	1	1357	156.2	5.64	3.79	0	4.13	0	1.82	3.72	2.12	2.75	4.43	2.8	0	1.75	3	2	3	2	1	2	4	1	2	2	2	1	0	1.169	1.624	1.488	0.969559	0.944025	0.983555	23.71	20.86	15.13	83.5	94.1
High	IsMasterProtein	Q15393-1	Splicing factor 3B subunit 3 [OS=Homo sapiens]	0	13.242	6	6	25	6	1	1217	135.5	5.26	1.79	1.65	0		0	0	0	0	0	0	2.16	1.68	5	1	2		2	1	2	2	2	1	1	4	0	1.105	1.192	1.054	0.980327	0.995967	0.983555	16.23	16.14	12.54	90.4	100
High	IsMasterProtein	P02786	Transferrin receptor protein 1 [OS=Homo sapiens]	0	23.26	15	10	35	10	1	760	84.8	6.61	2.84	2.34	2.04	2.51	2.82	0	2.56	0	2.22			2.55	4	4	4	5	4	2	3	2	5			2	0	1.095	0.941	0.873	0.983546	0.995967	0.986672	17.2	17.38	9.47	97	107
High	IsMasterProtein	Q9Y2W1	Thyroid hormone receptor-associated protein 3 [OS=Homo sapiens]	0	10.683	4	3	10	3	1	955	108.6	10.15			2.59	0	2.41	0	4.24			0		0			1	1	2	1	3			1		1	0	1.13	0.635	0.572	0.976129	0.995967	0.983555	10.86	5.77	2.31	110.1	121.8
High	IsMasterProtein	Q9UBI6	guanine nucleotide-binding protein g(i)/g(s)/g(o) subunit gamma-12 [OS=Homo sapiens]	0	10.662	38	2	13	2	1	72	8	8.97	0		1.75	0	4.01	1.62	4.05	2.65	1.91		4.34		1		1	2	2	1	2	1	1		2		0	1.23	1.231	1.002	0.966957	0.977448	0.983555	9.9	7.9	9.26	89.9	100.4
High	IsMasterProtein	Q14498-1	RNA-binding protein 39 [OS=Homo sapiens]	0	11.009	8	4	27	4	1	530	59.3	10.1	2.11	3.98	4.07	4.03	3.85	0	1.83	1.96	1.89	0	0	0	3	2	3	4	2	1	2	2	1	2	1	2	0	1.166	0.776	0.686	0.969883	0.995967	0.983555	16.72	11.65	3.75	104.2	116.5
High	IsMasterProtein	P52434-4	Isoform 4 of DNA-directed RNA polymerases I, II, and III subunit RPABC3 [OS=Homo sapiens]	0	5.296	7	1	6	1	1	175	19.8	4.67		1.76	1.88	2.59							0			1	1	1							1		0	1.104	0.909	0.826	0.976129	0.995967	0.983555	3.63	4.25	4.25	99.7	109.7
High	IsMasterProtein	Q13148-1	TAR DNA-binding protein 43 [OS=Homo sapiens]	0	13.485	10	4	18	4	1	414	44.7	6.19	3.23	2.54		3.24	2.73	5.12	3.42	2.93	2.32	2.75	2.56	2.39	1	1		3	2	2	2	2	1	1	1	1	0	1.136	0.607	0.536	0.976129	0.995967	0.983555	22.65	12.35	6.08	113.1	126.2
High	IsMasterProtein	Q14247-1	Src substrate cortactin [OS=Homo sapiens]	0	10.673	12	6	16	6	1	550	61.5	5.4	0	0			0				0	0	0	0	2	1			3				4	2	1	2	0	1.135	1.429	1.21	0.976129	0.9588	0.983555	15.47	19.7	5.41	86.9	97
High	IsMasterProtein	P62826	GTP-binding nuclear protein RAN [OS=Homo sapiens]	0	20.068	22	5	52	5	1	216	24.4	7.49	10.9	9.62	8.47	7.48	6.22	3.93	3.92	5.17	6.57	5.66	6.39	9.9	4	4	4	4	3	3	3	3	3	3	4	3	0	1.06	1.386	1.407	0.992956	0.963443	0.983555	11.97	24.14	13.12	79.3	87.1
High	IsMasterProtein	Q9Y5A9-1	YTH domain-containing family protein 2 [OS=Homo sapiens]	0	10.257	5	3	14	1	1	579	62.3	8.79	0	0		2.04	1.85	0	0	1.73	0		0		1	1		2	2	1	1	1	1		3		0	1.093	0.649	0.595	0.989955	0.995967	0.983555	2.58	4.11	3.63	109.6	119.8
High	IsMasterProtein	P36873-2	Isoform Gamma-2 of Serine/threonine-protein phosphatase PP1-gamma catalytic subunit [OS=Homo sapiens]	0	8.611	8	2	12	1	1	337	38.5	6.13	2.09	1.91	2.28	0	1.96	2.03	2.26	2.75		0	0	0	2	1	1	1	1	1	1	1		1	1	1	0	1.091	0.958	0.836	0.992956	0.995967	0.983555	12.78	17.31	9.1	99.6	108.6
Low	IsMasterProtein	P62993	Growth factor receptor-bound protein 2 [OS=Homo sapiens]	0.074	1.448	4	1	2	1	1	217	25.2	6.32		0					0							1					1						0	1.093	1.343	1.183	0.992956	0.96767	0.983555	10.07	6.5	5.22	87.3	97.5
High	IsMasterProtein	P02545	Prelamin-A/C [OS=Homo sapiens]	0	5.848	6	4	4	4	1	664	74.1	7.02	0					0							3					1							0	1.062	1.331	1.114	0.992956	0.967443	0.983555	25.31	29.51	14.85	93.1	97
Low	IsMasterProtein	Q13206	probable ATP-dependent RNA helicase DDX10 [OS=Homo sapiens]	0.103	1.325	2	1	3	1	1	875	100.8	8.63						0		0	0									1		1	1				0	1.062	0.716	0.638	0.992956	0.995967	0.983555	18.12	7.84	6.41	109.4	113.4
Medium	IsMasterProtein	Q96DB5	regulator of microtubule dynamics protein 1 [OS=Homo sapiens]	0.015	2.822	5	2	3	2	1	314	35.8	8.5								0	0		0									1	1		1		0	1.15	1.351	1.173	0.976129	0.951817	0.983555	16.13	16.88	9.14	91.7	96.9
Medium	IsMasterProtein	O75940	Survival of motor neuron-related-splicing factor 30 [OS=Homo sapiens]	0.037	1.77	3	1	1	1	1	238	26.7	7.24					0												1								0	1.065	0.97	0.921	0.992956	0.995967	0.999845	9.13	13.24	12.17	96.8	106.4
Low	IsMasterProtein	Q96FS4	signal-induced proliferation-associated protein 1 [OS=Homo sapiens]	0.058	1.571	1	1	1	1	1	1042	112.1	6.6									0												1				0	1.05	0.677	0.628	0.992956	0.995967	0.983555	8.06	5.02	4.6	109.7	115.2
Medium	IsMasterProtein	Q05519	serine/arginine-rich splicing factor 11 [OS=Homo sapiens]	0.032	1.817	4	1	4	1	1	484	53.5	10.52	0			0		0			0				1			1		1			1				0	1.084	1.259	1.161	0.982045	0.994129	0.983555	8.27	8.27	0	89.7	97.3
High	IsMasterProtein	Q00688	peptidyl-prolyl cis-trans isomerase FKBP3 [OS=Homo sapiens]	0.007	3.529	5	1	2	1	1	224	25.2	9.28	0				0								1				1								0	1.07	0.984	0.925	0.992956	0.995967	0.999845	6.75	5.77	6.64	98	104.5
High	IsMasterProtein	P09012	U1 SMALL NUCLEAR RIBONUCLEOPROTEIN A [OS=Homo sapiens]	0	10.446	19	4	36	3	1	282	31.3	9.83	1.96	3.75	2.18	2.08	2.19	4	1.86	0	0	0	3.43	1.73	4	3	2	2	4	3	1	2	3	2	2	2	1	1.076	1.05	0.953	0.991404	0.995967	0.996405	8.94	10.28	8.19	97.7	104.2
High	IsMasterProtein	Q08170	Serine/arginine-rich splicing factor 4 [OS=Homo sapiens]	0	13.955	9	4	31	1	1	494	56.6	11.52	0	3.45	4.41	1.68	1.72	1.79	1.88	0	0	0	1.66	0	2	2	2	2	2	1	3	2	2	2	2	1	0	1.093	0.59	0.534	0.992956	0.98738	0.983555	8.34	1.04	1.02	111.4	123
High	IsMasterProtein	P68032	Actin, alpha cardiac muscle 1 [OS=Homo sapiens]	0	135.59	34	13	1712	2	1	377	42	5.39	305.05	216.23	255.97	247.35	238.94	203.6	201.34	191.54	186.48	180.01	211.79	189.92	12	12	12	11	11	11	10	9	11	13	10	11	0	1.022	1.151	1.124	0.992956	0.995967	0.983555	13.98	13.59	16.41	95	100
Medium	IsMasterProtein	Q8IWS0-1	PHD finger protein 6 [OS=Homo sapiens]	0.033	1.803	4	1	4	1	1	365	41.3	8.68	0	0			0	0							1	1			1	1							0	1.062	0.706	0.677	0.992956	0.995967	0.983555	7.36	4.28	1.78	107.9	114.4
High	IsMasterProtein	Q13435	Splicing factor 3b subunit 2 [OS=Homo sapiens]	0	7.948	5	4	18	4	1	895	100.2	5.67	0	1.65	0	0	0	1.64	1.88	0	0	0	0	2.13	1	2	1	1	1	3	2	1	2	1	1	1	0	1.003	0.807	0.815	0.999959	0.995967	0.983555	27.19	16.72	8.56	103.4	108.4
High	IsMasterProtein	P62316	Small nuclear ribonucleoprotein Sm D2 [OS=Homo sapiens]	0	12.269	31	3	18	3	1	118	13.5	9.91	9.88	1.76	4.14	1.9	1.99	4.7	4.36	0	0		1.96		2	1	2	1	1	2	2	1	2		1		0	1.161	1.111	1.003	0.970783	0.995967	0.983555	9.23	16.45	12.83	97.7	101.9
High	IsMasterProtein	P33991	DNA replication licensing factor MCM4 [OS=Homo sapiens]	0	16.141	9	5	19	5	1	863	96.5	6.74	3.73	3.23	3.62	3.72	0	0	0		0		0	0	2	2	3	4	1	2	1		1		1	1	0	1.014	0.654	0.561	0.995378	0.995967	0.983555	31.09	4.78	1.23	114.5	123
Medium	IsMasterProtein	P49756-1	RNA-binding protein 25 [OS=Homo sapiens]	0.04	1.731	2	1	1	1	1	843	100.1	6.32	0												1												0	1.066	0.777	0.719	0.992956	0.995967	0.983555	9.28	3.21	4.62	105.3	111.9
High	IsMasterProtein	Q02818	Nucleobindin-1 [OS=Homo sapiens]	0	41.367	32	11	67	11	1	461	53.8	5.25	4.87	0	8.34	5.23	6.26	2.17	5.19	5.95	10.39	6.82	6.45	8.11	3	5	6	3	6	4	5	4	7	6	7	8	0	1.389	2.168	1.479	0.944177	0.882081	0.983555	22.6	27.67	16.37	89.6	94.2
High	IsMasterProtein	P04075-2	Isoform 2 of Fructose-bisphosphate aldolase A [OS=Homo sapiens]	0	36.087	28	10	78	10	1	418	45.2	8.25	3.43	0	1.89	0	2.59	7.08	0	1.85	3.47	2.37	6.92	4.21	7	3	6	5	7	7	5	3	5	6	6	7	0	1.014	1.027	1.023	0.995378	0.995967	0.983555	28.86	33	14.01	98.1	103.5
High	IsMasterProtein	P07951-1	Tropomyosin beta chain [OS=Homo sapiens]	0	26.662	22	6	42	1	1	284	32.8	4.7	8.27	5.61	4.09	3.93	1.64	1.62	0		3.53	2.03	1.82	0	6	5	2	3	2	1	2		3	3	2	4	0	1.072	1.603	1.471	0.992956	0.925747	0.983555	12.98	4.93	7.98	81	88.3
Low	IsMasterProtein	P37235	Hippocalcin-like protein 1 [OS=Homo sapiens]	0.104	1.319	5	1	1	1	1	193	22.3	5.35					0												1								0	1.078	1.153	1.086	0.992956	0.995967	0.983555	17.61	17.77	14.82	97.5	96.2
High	IsMasterProtein	P60660	Myosin light polypeptide 6 [OS=Homo sapiens]	0	20.762	33	4	26	4	1	151	16.9	4.65	4.59	2.69	0	3.9	2	2.52			7.66	4.83	2.26	3	3	1	2	1	1	1			4	2	2	3	0	0.963	1.359	1.426	0.992956	0.967443	0.983555	20.76	18.94	15.91	87.4	86.2
High	IsMasterProtein	O75533-1	splicing factor 3B subunit 1 [OS=Homo sapiens]	0	25.869	8	7	31	7	1	1304	145.7	7.09	2.29	0	0	0	2.42	0	0	1.8	0	0	0	0	4	2	2	2	2	3	2	2	4	2	3	3	0	0.975	0.796	0.817	0.992956	0.995967	0.983555	22.22	13.75	8.06	105.8	111.1
High	IsMasterProtein	P63244	Receptor of activated protein C kinase 1 [OS=Homo sapiens]	0	24.947	19	6	97	6	1	317	35.1	7.69	22.6	12.1	10.14	11.31	12.7	7.13	8.51	6.68	5.57	3.69	6.22	6.35	6	5	6	6	5	5	6	6	3	2	4	3	0	0.955	0.608	0.65	0.992956	0.995967	0.983555	11.29	3.78	5.76	113.3	117.7
High	IsMasterProtein	P60953	Cell division control protein 42 homolog [OS=Homo sapiens]	0.006	3.648	10	2	14	2	1	191	21.2	6.55	0		0		0	0	0	0	0	0	0		2		1		2	1	2	1	2	1	2		0	1.02	1.07	1.048	0.992956	0.995967	0.983555	8.7	13.14	10.08	93.8	100.4
High	IsMasterProtein	Q9Y3F4-2	Isoform 2 of Serine-threonine kinase receptor-associated protein [OS=Homo sapiens]	0	8.283	8	3	16	3	1	363	39.8	5.31	0	2.06		2.09	4.29	0	0			0		0	1	1		2	2	1	1			2		1	0	1.163	0.843	0.72	0.970365	0.996072	0.983555	6.12	3.11	3.39	100.6	115.3
High	IsMasterProtein	O14602	Eukaryotic translation initiation factor 1A, Y-chromosomal [OS=Homo sapiens]	0	6.19	15	2	26	2	1	144	16.4	5.24	3.41	0	0	1.94	7.49	2.03	2.03	3.88	1.73	0	0	0	2	2	2	2	2	1	1	2	2	1	1	2	0	1.05	1.038	0.996	0.992956	0.995967	0.983555	5.44	6.62	4.27	98.3	101.6
High	IsMasterProtein	P62158	Calmodulin [OS=Homo sapiens]	0	21.502	22	4	87	4	1	149	16.8	4.22	8.17	6.16	5.56	3.31	7.27	5.44	4.97	7.38	6.2	5.91	6.02	11.19	4	3	4	4	4	3	3	3	4	4	4	4	0	1.031	1.348	1.439	0.992956	0.96767	0.983555	30.52	34.3	14.58	87.5	92
Medium	IsMasterProtein	P48634-1	Protein PRRC2A [OS=Homo sapiens]	0.016	2.654	1	2	4	2	1	2157	228.7	9.45				0		0	0	0								1		1	1	1					0	1.031	0.67	0.666	0.993528	0.995967	0.983555	13.85	7.64	8.3	111.7	111
High	IsMasterProtein	Q92900	Regulator of nonsense transcripts 1 [OS=Homo sapiens]	0	7.432	4	4	11	4	1	1129	124.3	6.61	0	0	0	0	0	0		0					1	1	2	2	3	1		1					0	1.038	0.53	0.513	0.992956	0.967443	0.983555	12.25	3.66	2.57	118.1	121
Medium	IsMasterProtein	Q8NE71-1	ATP-binding cassette sub-family F member 1 [OS=Homo sapiens]	0.032	1.866	3	1	1	1	1	845	95.9	6.8							0												1						0	1.021	0.56	0.578	0.998886	0.967443	0.983555	16.48	7.16	6.17	114.9	117.3
High	IsMasterProtein	P09211	Glutathione S-transferase P [OS=Homo sapiens]	0	43.905	39	5	57	5	1	210	23.3	5.64	15.49	14.23	14.65	14.06	16.51	11.74	6.63	10.02	10.59	13.71	13.44	8.98	4	4	3	5	3	3	3	3	3	4	4	4	0	0.821	1.07	1.178	0.967171	0.995967	0.983555	36.01	27.73	13.88	95.1	91.7
High	IsMasterProtein	P37802-2	Isoform 2 of Transgelin-2 [OS=Homo sapiens]	0	29.151	34	6	41	6	1	220	24.4	8.25	8.87	2.33	1.67	5.67		5.7	5.95	0	8.48	5.54	6.01	0	6	4	2	4		3	4	2	4	4	3	2	0	0.745	0.925	1.184	0.951691	0.995967	0.983555	10.68	15.41	14.43	98.7	100
High	IsMasterProtein	P32004	Neural cell adhesion molecule L1 [OS=Homo sapiens]	0.007	3.939	2	2	3	2	1	1257	139.9	6.24				0		0										2		1							0	0.971	0.894	0.926	0.992956	0.995967	0.999845	47.58	53.8	15.83	99.4	102.3
High	IsMasterProtein	P33993-1	DNA replication licensing factor MCM7 [OS=Homo sapiens]	0	34.587	13	7	35	7	1	719	81.3	6.46	11.36	3.7	8.69	6.39	3.4	6.18	7.44	3.91	3.16	3.1	2.76	5.71	4	3	3	4	2	4	4	2	2	1	2	3	0	1.089	0.614	0.577	0.985911	0.995967	0.983555	28.16	10.67	3.05	121.4	114.4
Medium	IsMasterProtein	O60888-2	Isoform A of Protein CutA [OS=Homo sapiens]	0.026	1.979	7	1	2	1	1	198	20.9	5.48								0			0									1			1		0	0.981	1.275	1.264	0.992956	0.990443	0.983555	29.5	22.59	20.18	92.6	89.4
High	IsMasterProtein	Q7Z739	YTH domain-containing family protein 3 [OS=Homo sapiens]	0	7.83	5	3	11	1	1	585	63.8	9.04	0			0	1.85		0	1.73	0		0		1			1	1		1	1	2		3		1	0.969	0.636	0.648	0.992956	0.995967	0.983555	15.86	8.15	2.78	111.3	113.9
Medium	IsMasterProtein	Q9HCN8	Stromal cell-derived factor 2-like protein 1 [OS=Homo sapiens]	0.026	1.984	4	1	5	1	1	221	23.6	7.03					0					0	3.36	0					1					1	1	1	0	1.038	1.768	1.695	0.992956	0.912433	0.983555	5.57	10.65	12.41	79.8	82.6
Low	IsMasterProtein	Q9BX63	Fanconi anemia group J protein [OS=Homo sapiens]	0.103	1.324	1	1	5	1	1	1249	140.8	6.92					0			0			0	0					1			1			1	1	0	1.008	1.199	1.205	0.992956	0.995967	0.983555	14.86	9.17	14.58	93.8	95.3
High	IsMasterProtein	Q9Y3U8	60S ribosomal protein L36 [OS=Homo sapiens]	0	5.625	10	1	8	1	1	105	12.2	11.59	0	1.61	0	1.84	0	0	0	0					1	1	1	1	1	1	1	1					0	0.99	0.646	0.653	0.992956	0.995967	0.983555	13.64	5.7	4.84	113.5	113.2
Low	IsMasterProtein	P54920	alpha-soluble nsf attachment protein [OS=Homo sapiens]	0.055	1.62	2	1	4	1	1	295	33.2	5.36	0		0	0		0							1		1	1		1							0	1.018	1.142	1.147	0.992956	0.995967	0.983555	8.45	6.06	10.24	95	96.6
High	IsMasterProtein	Q92945	Far upstream element-binding protein 2 [OS=Homo sapiens]	0	43.963	25	14	109	13	1	711	73.1	7.3	10.13	3.82	2.02	2.04	6.47	2.41	3.81	1.96	5.16	0	3.69	0	12	9	8	8	10	7	7	9	8	8	7	7	1	0.967	0.9	0.904	0.992956	0.995967	0.998149	13.6	15.29	11.99	103.2	101.2
High	IsMasterProtein	Q96KR1	Zinc finger RNA-binding protein [OS=Homo sapiens]	0	5.105	3	2	4	2	1	1074	116.9	9.04		0	0	0				0						1	1	1				1					0	0.987	0.623	0.636	0.992956	0.995967	0.983555	9.22	2.91	3.57	110.7	114.3
High	IsMasterProtein	P62318	small nuclear ribonucleoprotein sm d3 [OS=Homo sapiens]	0	7.256	15	2	15	2	1	126	13.9	10.32	3.73	3.57	0	0			1.76	0	2.1	0	0	0	2	2	2	2			1	1	1	2	1	1	0	0.968	0.835	0.864	0.992956	0.996024	0.983555	14.88	9.27	10.13	106.2	105.2
High	IsMasterProtein	P08865	40S ribosomal protein SA [OS=Homo sapiens]	0	58.738	32	9	149	9	1	295	32.8	4.87	25.84	22.9	20.2	21.99	24.31	14.15	16.08	19.99	15.37	14.74	15.56	14.87	9	8	7	7	7	6	6	8	8	7	4	6	0	0.953	0.761	0.78	0.992956	0.995967	0.983555	17.04	13.23	10.52	109.6	108.2
High	IsMasterProtein	P49368-1	T-complex protein 1 subunit gamma [OS=Homo sapiens]	0	6.911	7	2	5	2	1	545	60.5	6.49			0		0	2.02	0			0					1		1	1	1			1			0	1.059	0.647	0.609	0.992956	0.995967	0.983555	32.72	12.06	4.21	110.7	117.6
Low	IsMasterProtein	O95461-1	LARGE xylosyl- and glucuronyltransferase 1 [OS=Homo sapiens]	0.15	1.143	1	1	1	1	1	756	88	7.84												0												1	0	0.988	1.22	1.24	0.992956	0.995967	0.983555	15.25	16.73	16.07	94.5	93.4
Low	IsMasterProtein	Q14118	Dystroglycan [OS=Homo sapiens]	0.112	1.293	1	1	1	1	1	895	97.4	8.56				0												1									0	1.009	0.545	0.54	0.992956	0.967485	0.983555	9.65	0.88	3.17	117.5	118.5
High	IsMasterProtein	Q9NYF8-1	Bcl-2-associated transcription factor 1 [OS=Homo sapiens]	0	11.285	5	4	16	4	1	920	106.1	9.98	1.94	0	0	0	3.67	0	0	0		0			2	1	1	2	1	1	1	1		1			0	1.027	0.689	0.672	0.992956	0.995967	0.983555	16.99	11.62	4.84	113.6	111.1
High	IsMasterProtein	P15311	Ezrin [OS=Homo sapiens]	0	16.564	11	7	40	2	1	586	69.4	6.27	2.59	2.51	1.83	2.32	0	0	0	0	0	2.05	2.18	0	5	4	6	5	3	1	2	1	3	3	2	2	0	0.947	1.028	1.09	0.992956	0.995967	0.983555	6.92	12.09	10.85	99	98
Low	IsMasterProtein	Q15599	Na(+)/H(+) exchange regulatory cofactor NHE-RF2 [OS=Homo sapiens]	0.069	1.477	3	1	2	1	1	337	37.4	7.93						0		0										1		1					0	0.978	1.06	1.09	0.992956	0.995967	0.983555	5.64	9.26	10.09	99	96
Medium	IsMasterProtein	Q9H1D0	Transient receptor potential cation channel subfamily V member 6 [OS=Homo sapiens]	0.021	2.1	3	1	1	1	1	765	87.2	7.77									0												1				0	0.982	0.959	1.023	0.992956	0.995967	0.983555	29.34	42.72	46.64	101.3	94.6
High	IsMasterProtein	Q15029	116 kDa U5 small nuclear ribonucleoprotein component [OS=Homo sapiens]	0.007	4.22	2	2	15	1	1	972	109.4	5	1.77	3.62	1.78	1.67	0	0	0	1.64	0		0		1	2	1	1	1	1	1	1	1		1		0	0.951	0.01	0.01	0.990098	1.54659e-16	3.42949e-16	10.32			153.8	146.2
High	IsMasterProtein	P06748	Nucleophosmin [OS=Homo sapiens]	0	76.749	36	10	181	10	1	294	32.6	4.78	26.5	26.28	33.57	30	18.89	9.72	30.21	16.55	14.28	19.3	28.61	20.51	7	6	8	8	5	5	6	6	6	6	8	7	0	0.959	3.884	0.91	0.593563	0.0460723	0.999845	26.25	37.43	24.71	106	104.6
High	IsMasterProtein	O00410-3	Isoform 3 of Importin-5 [OS=Homo sapiens]	0	20.886	9	6	16	6	1	1115	125.5	4.92	4.21	0	0	5.13			3.58	2.18		1.74	1.84		2	3	1	4			2	1		2	1		0	0.988	0.91	0.934	0.992956	0.995967	0.999845	8.82	8.15	9.85	105.4	102.4
Medium	IsMasterProtein	P63167	Dynein light chain 1, cytoplasmic [OS=Homo sapiens]	0.016	2.66	12	1	1	1	1	89	10.4	7.4					0												1								0	0.974	0.97	0.981	0.998094	0.995967	0.983555	11.12	10.8	10.2	101	100.5
Medium	IsMasterProtein	Q9H074	Polyadenylate-binding protein-interacting protein 1 [OS=Homo sapiens]	0.024	2.03	1	1	1	1	1	479	53.5	4.81			0												1										0	0.952	0.552	0.579	0.992956	0.961915	0.983555	7.96	2.38	1.57	119.9	113.7
High	IsMasterProtein	P52272	Heterogeneous nuclear ribonucleoprotein M [OS=Homo sapiens]	0	65.148	29	19	139	19	1	730	77.5	8.7	13.75	7.35	15.52	15.59	13.05	9.65	10.14	5.14	7.66	7.27	3.76	8.18	14	12	8	13	10	8	8	8	5	6	4	8	0	0.962	0.669	0.706	0.992956	0.995967	0.983555	18.6	10.97	7.98	112.5	110.4
High	IsMasterProtein	Q7KZF4	staphylococcal nuclease domain-containing protein 1 [OS=Homo sapiens]	0.006	3.645	1	1	4	1	1	910	101.9	7.17			1.73			0		2.2		0					1			1		1		1			0	0.954	0.687	0.722	0.992956	0.995967	0.983555	8.65	5.5	3.9	111.2	110.3
High	IsMasterProtein	Q15046-2	Isoform Mitochondrial of Lysine--tRNA ligase [OS=Homo sapiens]	0	7.732	5	2	9	2	1	625	71.5	6.81	0			0	2.68	2.1	1.75	1.74	2.04		2.31	0	1			1	1	1	1	1	1		1	1	0	0.903	1.011	1.109	0.976129	0.995967	0.983555	24.03	16.98	23.53	71.2	110.1
Low	IsMasterProtein	Q08945	FACT complex subunit SSRP1 [OS=Homo sapiens]	0.095	1.373	2	1	2	1	1	709	81	6.87					0	0											1	1							0	0.965	0.615	0.646	0.992956	0.994464	0.983555	6.01	4.73	4.55	116	112.9
High	IsMasterProtein	Q9H7Z7	Prostaglandin E synthase 2 [OS=Homo sapiens]	0	8.944	10	4	13	4	1	377	41.9	9.16	0	0	0	0	0		0		0	0		0	2	1	1	2	1		1		1	1		1	0	0.965	0.869	0.905	0.992956	0.999292	0.999845	12.95	12.52	11.45	106.2	102.9
High	IsMasterProtein	P05388	60S acidic ribosomal protein P0 [OS=Homo sapiens]	0	50.883	34	8	108	8	1	317	34.3	5.97	24.72	12.79	22.46	26.42	18.6	10.64	15.73	20.3	15.51	17.8	13.83	13.77	8	5	7	7	7	7	5	6	6	5	5	4	0	0.934	0.519	0.551	0.990098	0.955431	0.983555	20.59	6.1	3.1	120.2	116.5
High	IsMasterProtein	P63241-2	Isoform 2 of Eukaryotic translation initiation factor 5A-1 [OS=Homo sapiens]	0	20.815	22	3	41	3	1	184	20.2	7.01	10.53	8.51	8.41	11.38	9.75	3.38	3.94	1.73	0	3.42	1.64	4.34	3	3	3	3	3	2	2	2	2	2	2	3	0	0.816	0.916	1.095	0.967171	0.995967	0.983555	16.18	22.58	19.84	103.5	92.2
High	IsMasterProtein	O43143	Pre-mRNA-splicing factor ATP-dependent RNA helicase DHX15 [OS=Homo sapiens]	0	5.005	2	1	9	1	1	795	90.9	7.46	0	1.78	0	0	1.66	0	0	0	0				1	1	1	1	1	1	1	1	1				0	0.951	0.01	0.01	0.992956	1.54659e-16	3.42949e-16	31.17			138.5	161.5
High	IsMasterProtein	Q8N163-1	Cell cycle and apoptosis regulator protein 2 [OS=Homo sapiens]	0	10.314	3	3	7	3	1	923	102.8	5.22	3.83	2.2	0	1.68					0				2	2	1	1					1				0	0.757	0.395	0.685	0.951691	0.910878	0.983555	34.41	6.69	17.85	106.3	102.8
Medium	IsMasterProtein	P06730-2	Isoform 2 of Eukaryotic translation initiation factor 4E [OS=Homo sapiens]	0.021	2.046	3	1	5	1	1	248	28.8	6.42	0	0			0	0				0			1	1			1	1				1			0	0.949	0.623	0.643	0.992956	0.995967	0.983555	10.81	6.77	6.08	118.9	112.1
High	IsMasterProtein	P83881	60S ribosomal protein L36a [OS=Homo sapiens]	0	4.718	15	2	24	1	1	106	12.4	10.58	1.68	5.34	5.37	2.58	5.71	1.73	0	1.97	0	1.85	1.86	0	1	1	1	1	2	1	1	1	1	2	1	1	1	0.945	0.67	0.692	0.992956	0.995967	0.983555	7.57	3.27	3.91	115.9	108.9
Low	IsMasterProtein	P52298-1	Nuclear cap-binding protein subunit 2 [OS=Homo sapiens]	0.057	1.584	7	1	1	1	1	156	18	8.21										0												1			0	0.939	0.823	0.872	0.986854	0.995967	0.986672	5.62	5.21	4.71	110.1	101.5
Low	IsMasterProtein	P20333	Tumor necrosis factor receptor superfamily member 1B [OS=Homo sapiens]	0.157	1.106	4	1	1	1	1	461	48.3	6.28								0												1					0	0.921	0.675	0.732	0.990098	0.995967	0.983555	9.36	5.67	5.54	115.5	106.4
High	IsMasterProtein	P27635	60S ribosomal protein L10 [OS=Homo sapiens]	0	10.784	20	4	31	4	1	214	24.6	10.08	2.09	1.83	0	1.72	0	2.03	2.05	2.04	0	0	0	0	4	2	3	4	3	1	2	2	1	1	1	2	0	1.003	0.537	0.569	0.999959	0.967443	0.983555	18.6	5.36	6	122.6	114.8
High	IsMasterProtein	P05386	60S acidic ribosomal protein P1 [OS=Homo sapiens]	0	9.062	14	1	9	1	1	114	11.5	4.32	3.53	3.89	4.1	3.94		4.2	3.64		4.01		3.62	4.28	1	1	1	1		1	1		1		1	1	0	0.931	0.819	0.844	0.989409	0.995967	0.983555	18.27	15.13	20.96	108.8	101.8
High	IsMasterProtein	P50914	60S ribosomal protein L14 [OS=Homo sapiens]	0	11.787	11	2	26	2	1	215	23.4	10.93	4.6	2.86	2.83	3.03	5.63	2.98	2.86	4.27	1.61	2.12	2.07	1.99	2	2	2	2	2	2	2	2	1	1	1	1	0	0.87	0.458	0.455	0.976129	0.944025	0.932249	27.29	1.88	10.84	124.5	120.4
Low	IsMasterProtein	Q7Z401-1	C-myc promoter-binding protein [OS=Homo sapiens]	0.097	1.355	1	1	1	1	1	1863	209.1	7.31						0												1							0	0.957	1.448	1.541	0.992956	0.958106	0.983555	26.02	32.18	25.25	86.3	84.1
High	IsMasterProtein	P62841	40S ribosomal protein S15 [OS=Homo sapiens]	0	21.707	37	4	35	4	1	145	17	10.39	6.88	0	4.47	2.29	4.73	2.24	2.22	0	0	0			3	1	3	4	3	3	3	2	2	1			0	0.973	0.587	0.622	0.992956	0.990949	0.983555	8.94	4.3	4.61	118.4	110.3
Low	IsMasterProtein	Q7L014	probable ATP-dependent RNA helicase DDX46 [OS=Homo sapiens]	0.163	1.018	1	1	1	1	1	1031	117.3	9.29											0												1		0	0.937	1.221	1.26	0.985181	0.995967	0.983555	8.29	10.02	10.13	95.1	91.6
High	IsMasterProtein	P61353	60S ribosomal protein L27 [OS=Homo sapiens]	0	5.309	13	2	12	2	1	136	15.8	10.56	1.61	0	0	0	0	0	0	0		0	0	1.7	2	1	1	1	1	1	1	1		1	1	1	0	0.943	0.627	0.637	0.992956	0.995967	0.983555	32.27	11.07	4.7	118.7	111
High	IsMasterProtein	P41091	eukaryotic translation initiation factor 2 subunit 3 [OS=Homo sapiens]	0	4.99	7	3	6	3	1	472	51.1	8.4			0	0			0			0	0				1	1			1			1	2		0	1.054	0.739	0.712	0.992956	0.995967	0.983555	9.61	6.38	4.89	106.9	113.3
Low	IsMasterProtein	O60841	Eukaryotic translation initiation factor 5B [OS=Homo sapiens]	0.055	1.623	1	1	2	1	1	1220	138.7	5.49					0	0											1	1							0	0.931	0.43	0.455	0.978512	0.911024	0.932249	5.5	2.84	2.79	126.2	119.4
High	IsMasterProtein	Q13243-1	Serine/arginine-rich splicing factor 5 [OS=Homo sapiens]	0	9.6	8	2	25	1	1	272	31.2	11.59	2.49	1.82	1.99	3.99	3.35	4.14	0	0	0	0	0	0	2	2	2	2	2	2	1	1	1	1	1	1	0	0.928	0.638	0.694	0.980828	0.995967	0.983555	10.57	2.75	5.37	117.4	108.4
High	IsMasterProtein	P62314	Small nuclear ribonucleoprotein Sm D1 [OS=Homo sapiens]	0.01	3.34	17	1	3	1	1	119	13.3	11.56	1.65				0				0				1				1				1				0	0.976	1.038	1.004	0.99537	0.995967	0.983555	29.69	29.17	29.3	111.7	94
Low	IsMasterProtein	Q9NR45	sialic acid synthase [OS=Homo sapiens]	0.101	1.336	5	1	2	1	1	359	40.3	6.74			0	0											1	1									0	0.866	0.62	0.737	0.976129	0.995967	0.983555	23.63	3.59	9.75	122.1	101.8
High	IsMasterProtein	P05198	Eukaryotic translation initiation factor 2 subunit 1 [OS=Homo sapiens]	0	8.848	18	5	10	5	1	315	36.1	5.08	0		0		0				0		0	0	2		1		3				2		1	1	0	1.075	0.873	0.797	0.991404	0.999292	0.983555	12.86	8.3	7.07	113.7	106.1
High	IsMasterProtein	Q9NUQ6-3	Isoform 3 of SPATS2-like protein [OS=Homo sapiens]	0.01	3.31	4	2	2	2	1	588	65.1	9.66			0				0								1				1						0	0.919	0.413	0.454	0.976129	0.911024	0.932249	11.55	3.38	3.5	127.4	117.8
High	IsMasterProtein	E9PAV3	Nascent polypeptide-associated complex subunit alpha, muscle-specific form [OS=Homo sapiens]	0	6.545	1	2	12	2	1	2078	205.3	9.58	0	0	0	0	0	0	0	0					2	2	2	2	1	1	1	1					0	0.92	0.633	0.678	0.980676	0.995967	0.983555	11.14	6.49	3.64	117.7	109
High	IsMasterProtein	Q86VM9	Zinc finger CCCH domain-containing protein 18 [OS=Homo sapiens]	0	11.927	5	4	17	4	1	953	106.3	8.32	0	0	2.33	1.81	2.19	0	0	0	0		0	0	2	1	3	2	1	2	1	1	1		1	1	0	0.92	0.638	0.737	0.992956	0.995967	0.983555	7.98	5.52	7.3	115.3	105.1
High	IsMasterProtein	P60709	Actin, cytoplasmic 1 [OS=Homo sapiens]	0	245.992	70	21	2115	9	1	375	41.7	5.48	386.24	298.87	330.65	323.54	311.58	265.07	252.13	248.68	256.4	248.3	270.1	260.54	18	18	18	19	18	18	17	16	17	17	16	17	16	0.861	0.865	1.035	0.969559	0.999292	0.983555	24.3	19.92	19.83	105.8	96.6
High	IsMasterProtein	Q9BXP5	serrate RNA effector molecule homolog [OS=Homo sapiens]	0	27.136	14	10	40	10	1	876	100.6	5.96	1.62	0	2.56	1.88	2.15	3.34	1.65	1.78	0	2.62	0	0	5	4	4	4	6	3	2	2	2	3	1	1	0	1.004	0.878	0.864	0.999959	0.997489	0.983555	21.73	26.7	13.97	114.1	105.3
Medium	IsMasterProtein	P61289-2	Isoform 2 of Proteasome activator complex subunit 3 [OS=Homo sapiens]	0.02	2.118	3	1	6	1	1	267	30.9	6.11	0		1.75	0	0	0		0					1		1	1	1	1		1					0	0.881	0.653	0.694	0.976129	0.995967	0.983555	10.72	6.01	6.33	115.2	108.7
High	IsMasterProtein	Q14157-5	Isoform 5 of Ubiquitin-associated protein 2-like [OS=Homo sapiens]	0.007	3.818	2	2	6	2	1	1104	116.6	7.02	0	2.13			0		0	0	0				1	1			1		1	1	1				0	0.909	0.721	0.744	0.976129	0.995967	0.983555	34.2	19.96	7.01	116.7	104.9
High	IsMasterProtein	P37108	Signal recognition particle 14 kDa protein [OS=Homo sapiens]	0	7.006	15	3	18	3	1	136	14.6	10.04	2.19	4.2	0	0	2.04	0	0	0		0	0		3	2	1	3	1	1	2	1		1	1		0	0.868	0.74	0.859	0.971346	0.995967	0.983555	15.56	8.36	4.95	111.3	102.5
High	IsMasterProtein	P62888	60S ribosomal protein L30 [OS=Homo sapiens]	0	4.492	8	2	13	2	1	115	12.8	9.63	1.98	3.61	0	0		1.8	1.83	1.81				1.73	1	2	1	1		1	2	1				1	0	0.824	0.506	0.592	0.967171	0.951696	0.983555	12.29	8.33	4.1	118.7	109.3
High	IsMasterProtein	Q12905	Interleukin enhancer-binding factor 2 [OS=Homo sapiens]	0	33.453	29	7	78	7	1	390	43	5.26	11.16	9.83	8.47	9.82	8.91	2.4	4.57	3.97	2.04	5.17	4.08	1.66	5	6	5	7	5	3	6	2	4	2	2	4	0	0.866	0.708	0.83	0.970365	0.995967	0.983555	14.75	6.58	8.37	114.9	103.9
Medium	IsMasterProtein	P11171-1	protein 4.1 [OS=Homo sapiens]	0.012	3.025	2	1	2	1	1	864	97	5.58					0	0											1	1							0	0.919	0.747	0.83	0.976129	0.995967	0.983555	3.57	11.27	13.62	112.6	103.5
Low	IsMasterProtein	Q9NRF9	DNA polymerase epsilon subunit 3 [OS=Homo sapiens]	0.145	1.182	5	1	1	1	1	147	16.8	4.74					0												1								0	0.903	0.715	0.789	0.976129	0.995967	0.983555	10.31	5.32	6.62	115.7	103.2
High	IsMasterProtein	P05387	60S acidic ribosomal protein P2 [OS=Homo sapiens]	0	48.89	74	5	92	5	1	115	11.7	4.54	22.43	15.67	14.13	17.05	11.48	5.63	9.58	8.77	10.26	13.81	13.12	8.48	5	5	5	5	5	2	4	5	4	4	4	4	0	0.903	0.968	1.056	0.977711	0.995967	0.983555	14.13	10.64	13.89	106	94.6
High	IsMasterProtein	P30050-1	60S ribosomal protein L12 [OS=Homo sapiens]	0	4.866	15	2	16	2	1	165	17.8	9.42	1.88	1.83	0	1.9	0	0	0	0	0	0			1	2	2	2	2	2	1	2	1	1			0	0.904	0.605	0.663	0.978512	0.995967	0.983555	8.02	3.74	5.35	121.6	109.8
Low	IsMasterProtein	A6NJZ7	RIMS-binding protein 3C [OS=Homo sapiens]	0.128	1.264	0	1	2	1	1	1639	180.8	6.77		0		0										1		1									0	0.831	0.621	0.748	0.967171	0.995967	0.983555	12.55	11.77	11.04	124.4	100.5
Medium	IsMasterProtein	Q9NX55-2	Huntingtin-interacting protein K [OS=Homo sapiens]	0.015	2.881	9	1	11	1	1	129	14.7	4.93	2.05		2.02	0	0	0	0		0	0	0	0	1		1	1	1	1	1		1	1	1	1	0	0.883	0.643	0.717	0.976129	0.995967	0.983555	14.16	7.99	9.29	120.7	106.6
High	IsMasterProtein	Q6YN16	Hydroxysteroid dehydrogenase-like protein 2 [OS=Homo sapiens]	0	8.299	9	3	8	3	1	418	45.4	7.99		0	1.96	0		0	1.64			0	0			2	1	1		1	1			1	1		0	2.238	2.01	0.916	0.880561	0.888038	0.999845	3.39	7.39	4.45	110.2	99.1
Medium	IsMasterProtein	Q9P013	spliceosome-associated protein CWC15 homolog [OS=Homo sapiens]	0.015	2.834	5	1	5	1	1	229	26.6	5.71				0	0	0					0	0				1	1	1					1	1	0	0.894	0.875	0.976	0.976129	0.995967	0.986672	5.32	5.17	7.59	108.4	96.1
Low	IsMasterProtein	Q96IY4	Carboxypeptidase B2 [OS=Homo sapiens]	0.101	1.346	3	1	1	1	1	423	48.4	7.71				0												1									0	0.895	0.67	0.743	0.978512	0.995967	0.983555	12.42	8.03	7.92	117.7	105.3
High	IsMasterProtein	Q15365	Poly(RC)-binding protein 1 [OS=Homo sapiens]	0	9.873	11	4	23	2	1	356	37.5	7.09	0	0	0	1.83	0	1.67	0	0				0	2	2	1	1	3	2	3	1				2	2	0.902	0.505	0.669	0.977104	0.951696	0.983555	39.93	5.38	5.77	120.9	109.5
High	IsMasterProtein	Q13247	Serine/arginine-rich splicing factor 6 [OS=Homo sapiens]	0	17.538	14	5	40	2	1	344	39.6	11.43	1.79	3.45	4.41	1.68	1.72	1.79	3.76	0	0	1.71	1.66	0	3	4	3	3	3	2	3	2	2	3	2	2	2	0.906	0.542	0.638	0.978512	0.967443	0.983555	26.28	7.31	5.67	124.7	108.3
High	IsMasterProtein	P23526-1	Adenosylhomocysteinase [OS=Homo sapiens]	0	18.876	13	4	20	4	1	432	47.7	6.34	3.83	0	6.78	2.45	0	2.13	0				0	0	3	2	4	2	2	2	1				1	1	0	0.882	0.744	0.94	0.976129	0.995967	0.996405	21.9	8.67	12.6	112.4	100.6
High	IsMasterProtein	Q9UMS4	Pre-mRNA-processing factor 19 [OS=Homo sapiens]	0.01	3.479	5	3	3	3	1	504	55.1	6.61	0		0		0								1		1		1								0	1.216	0.737	0.602	0.967171	0.995967	0.983555	10.63	7.31	5.32	118.5	102.4
High	IsMasterProtein	P13693	Translationally-controlled tumor protein [OS=Homo sapiens]	0	6.127	33	2	16	2	1	172	19.6	4.93		0	0	0		0	0	0	0	0	0	0		2	2	1		1	1	1	2	1	1	1	0	0.883	0.849	0.963	0.976129	0.996072	0.995198	8.69	5.32	10.64	110.6	95.7
High	IsMasterProtein	P49207	60S ribosomal protein L34 [OS=Homo sapiens]	0	10.254	23	4	32	4	1	117	13.3	11.47	8.11	3.87	6.1	4.09	8.53	2.27	3.78	6.02	2	0		0	2	3	2	2	3	1	2	3	1	1		1	0	0.964	0.507	0.581	0.992956	0.951696	0.983555	32.02	9.06	5.84	125.4	111.5
High	IsMasterProtein	Q5RKV6	Exosome complex component MTR3 [OS=Homo sapiens]	0	4.943	6	1	4	1	1	272	28.2	6.28			2.21					2.59	1.75			2.42			1					1	1			1	0	1.014	0.883	0.842	0.99537	0.999292	0.983555	14.74	11.09	4.74	103.5	105
High	IsMasterProtein	P26038	Moesin [OS=Homo sapiens]	0	61.762	28	17	118	11	1	577	67.8	6.4	18.24	8.86	10.32	15.07	0	1.98	2.79	7.77	4.1	3.83	4.41	9.5	13	10	11	11	8	3	6	6	8	9	6	9	5	0.875	1.059	1.26	0.976129	0.995967	0.983555	13.86	15.46	10.4	101	88.6
High	IsMasterProtein	P62269	40S ribosomal protein S18 [OS=Homo sapiens]	0	28.364	38	8	96	8	1	152	17.7	10.99	21.21	14.79	18.73	14.53	11.39	14.39	11.34	9.39	4.54	6.38	10.61	4.49	7	6	6	5	5	5	5	6	5	5	5	4	0	0.837	0.504	0.569	0.968763	0.951696	0.983555	14.59	3.75	3.48	126.3	111.8
High	IsMasterProtein	P06454-1	Prothymosin alpha [OS=Homo sapiens]	0	39.514	23	5	127	5	1	111	12.2	3.78	27.48	29.01	24.97	31.64	20.84	22.94	23.17	24.75	23.55	20.08	30.11	19.73	4	5	4	4	4	3	3	4	4	3	4	4	0	0.866	0.841	0.952	0.970425	0.996072	0.996405	5.75	5.84	9.03	112.8	98.2
Low	IsMasterProtein	P49588-2	Isoform 2 of Alanine--tRNA ligase, cytoplasmic [OS=Homo sapiens]	0.06	1.55	1	1	1	1	1	992	109.2	5.57	0												1												0	0.922	0.634	0.703	0.978512	0.995967	0.983555	14.53	7.38	4.36	117.1	106.3
High	IsMasterProtein	P78371-1	T-complex protein 1 subunit beta [OS=Homo sapiens]	0	27.852	22	8	13	8	1	535	57.5	6.46	4.41	2.23	0	5.02	0				0				3	3	1	3	2				1				0	0.764	0.612	0.792	0.954959	0.995967	0.983555	8.63	11.47	9.97	117.7	98.5
High	IsMasterProtein	P62913	60S ribosomal protein L11 [OS=Homo sapiens]	0	16.848	21	4	34	4	1	178	20.2	9.6	4.77	2.37	4.56	2.41	6.71	1.82	1.96	1.77	0	0	0	2.16	4	1	2	2	3	3	1	3	2	2	2	2	0	0.908	0.522	0.583	0.978512	0.957689	0.983555	10.48	4.9	4.6	123.4	109.3
High	IsMasterProtein	P04908	histone H2A type 1-B/E [OS=Homo sapiens]	0	23.626	27	3	37	3	1	130	14.1	11.05	8.35	7.91	10.13	8.44	3.88	4.48	5.13	3.38	7.09	5.75	2.85	2.9	3	3	3	2	2	2	1	2	3	2	1	2	0	0.963	0.762	0.833	0.992956	0.995967	0.983555	11.44	19.26	12.96	121.3	112.3
High	IsMasterProtein	Q9Y3I0	tRNA-splicing ligase RtcB homolog [OS=Homo sapiens]	0	11.069	13	5	17	5	1	505	55.2	7.23	1.71	0	0	0		0	1.67		0		0		4	2	2	2		2	1		1		1		0	0.899	0.655	0.774	0.976129	0.995967	0.983555	15.47	11.53	10.35	120	105.4
High	IsMasterProtein	P60174	Triosephosphate isomerase [OS=Homo sapiens]	0	26.781	24	4	42	4	1	286	30.8	5.92	10.19	9.12	12.57	10.11	9.48	8.77	10.19	9.61	10.21	7.33	2.38	9.56	3	4	3	4	3	3	3	3	3	3	2	4	0	0.806	1.079	1.346	0.967171	0.995967	0.983555	12.01	13.34	15.28	101.3	87.8
High	IsMasterProtein	Q9C005	Protein dpy-30 homolog [OS=Homo sapiens]	0	4.271	9	1	5	1	1	99	11.2	4.88	1.72	0			1.83		1.67	1.7					1	1			1		1	1					0	0.864	0.73	0.831	0.969533	0.995967	0.983555	17.5	9.72	9.31	115.3	101.2
High	IsMasterProtein	P18669	Phosphoglycerate mutase 1 [OS=Homo sapiens]	0	25.368	25	6	50	6	1	254	28.8	7.18	1.81	7.15	10.48	1.74	5.21	3.68	0	9.88	8.96	4.18	5.73	9.22	2	3	3	3	3	2	1	2	4	1	2	2	0	0.807	0.845	1.011	0.967171	0.996072	0.983555	10.36	15.68	18.29	111.5	95.7
Low	IsMasterProtein	Q9UJA5-1	tRNA (adenine(58)-N(1))-methyltransferase non-catalytic subunit TRM6 [OS=Homo sapiens]	0.151	1.132	4	1	1	1	1	497	55.8	7.55					0												1								0	0.728	0.509	0.73	0.944177	0.951696	0.983555	24.52	4.81	13.39	137.4	91.9
High	IsMasterProtein	P35241-5	Isoform 5 of Radixin [OS=Homo sapiens]	0	34.201	25	14	60	8	1	604	71	6.71	2.59	2.51	1.83	2.32	0	0	0	0	1.77	4.68	4.72	4.47	6	4	5	5	4	1	2	2	7	9	4	6	0	0.853	1.235	1.38	0.969533	0.995967	0.983555	16.54	28.35	19.45	96.5	83
Medium	IsMasterProtein	Q96GQ7	Probable ATP-dependent RNA helicase DDX27 [OS=Homo sapiens]	0.016	2.782	1	1	11	1	1	796	89.8	9.28	1.7	1.6	0	0	2.02	2.24	1.72	1.7	0	0	1.92		1	1	1	1	1	1	1	1	1	1	1		0	0.865	1.065	1.228	0.976129	0.995967	0.983555	4.07	5.66	3.5	101.6	88.9
High	IsMasterProtein	P40429	60S ribosomal protein L13a [OS=Homo sapiens]	0	6.531	9	2	11	2	1	203	23.6	10.93	1.79	0	2.17	2.39	1.86	2.11	0		0			0	1	1	1	2	1	1	1		1			1	0	0.844	0.544	0.629	0.968763	0.967443	0.983555	11.48	4.33	3.31	126.5	106.1
High	IsMasterProtein	P62140	Serine/threonine-protein phosphatase PP1-beta catalytic subunit [OS=Homo sapiens]	0	8.635	8	2	12	1	1	327	37.2	6.19	2.09	1.91	2.28	0	1.96	2.03	2.26	2.75		0	0	0	1	1	2	1	1	1	1	1		1	1	1	0	0.825	0.791	0.939	0.967171	0.995967	0.997158	9.15	4.2	7.84	115.5	95.1
Low	IsMasterProtein	P62910	60S ribosomal protein L32 [OS=Homo sapiens]	0.067	1.496	6	1	6	1	1	135	15.9	11.33	0	0	0		0		0						1	1	1		1		1						0	0.838	0.538	0.637	0.967171	0.967443	0.983555	2.96	1.58	3.04	126.3	105.7
High	IsMasterProtein	O15234	Protein CASC3 [OS=Homo sapiens]	0	4.369	3	2	4	2	1	703	76.2	6.48							0	0		0									2	1		1			0	1.064	0.932	0.934	0.992956	0.995967	0.999845	9.97	13.51	14.39	103.8	100.4
High	IsMasterProtein	Q01081	Splicing factor U2AF 35 kDa subunit [OS=Homo sapiens]	0	8.355	9	2	19	2	1	240	27.9	8.81	3.51	2.43	2.15	2.27	3.09	3.29	1.68	5.53	3.18	3.21	3.09	2.6	1	1	1	2	1	1	2	1	1	1	1	1	0	0.852	0.716	0.831	0.969533	0.995967	0.983555	4.57	4.5	5.82	117	101
High	IsMasterProtein	Q93009	Ubiquitin carboxyl-terminal hydrolase 7 [OS=Homo sapiens]	0	15.335	5	3	8	3	1	1102	128.2	5.55	0	2.16	4.78	6.51									2	1	3	2									0	1.015	0.815	0.788	0.999959	0.996072	0.983555	19.25	22.89	8.16	115.1	102.3
High	IsMasterProtein	Q9Y224	UPF0568 protein C14orf166 [OS=Homo sapiens]	0	27.037	30	5	28	5	1	244	28.1	6.65	5.67	5.19	9.53	6.85	2.5	5.88	2.31	6.57	2.42	6.85	2.43	2.37	2	3	4	4	2	2	1	3	2	3	1	1	0	0.527	0.723	0.704	0.893012	0.995967	0.983555	28.29	42.79	10.26	112.1	98.5
Low	IsMasterProtein	P52569-3	Isoform 3 of Cationic amino acid transporter 2 [OS=Homo sapiens]	0.141	1.199	2	1	1	1	1	698	75.9	7.46	0												1												0	0.841	0.907	1.023	0.968763	0.995967	0.983555	13.3	15.95	17.63	110.6	91.1
Medium	IsMasterProtein	Q8NFH4	Nucleoporin Nup37 [OS=Homo sapiens]	0.012	3	3	1	12	1	1	326	36.7	5.92	0	0	0	1.68	0	0			0	0	0	0	1	1	1	1	1	1			1	1	1	1	0	0.868	0.999	1.167	0.969883	0.995967	0.983555	4.89	9.9	6.28	102.9	90.7
High	IsMasterProtein	Q15907	Ras-related protein Rab-11B [OS=Homo sapiens]	0	9.513	18	4	7	4	1	218	24.5	5.94	0	0		0	0							0	2	2		1	1							1	0	0.862	0.798	0.944	0.969559	0.995967	0.996405	13.6	11.08	17.85	117	96.6
High	IsMasterProtein	P18124	60S ribosomal protein L7 [OS=Homo sapiens]	0	38.559	35	10	95	10	1	248	29.2	10.65	11.45	8.08	7.95	7.85	8.89	10.08	8.8	4.9	4.99	2.52	0	4.26	9	7	7	8	6	6	7	6	3	3	2	5	0	0.773	0.491	0.607	0.962639	0.951696	0.983555	19.6	6.37	4.2	126.7	109.5
High	IsMasterProtein	Q96QR8	Transcriptional activator protein Pur-beta [OS=Homo sapiens]	0	4.407	4	1	6	1	1	312	33.2	5.43	0	0	0	0									1	1	1	1									0	0.839	0.706	0.872	0.967171	0.995967	0.986672	7.48	4.31	7.34	117.5	96.6
High	IsMasterProtein	P62280	40S ribosomal protein S11 [OS=Homo sapiens]	0	18.339	28	6	50	6	1	158	18.4	10.3	5.91	5.98	1.8	3.93	0	2.45	0	0	0		0		5	4	4	6	5	3	4	1	1		1		0	0.868	0.397	0.489	0.971346	0.910878	0.983555	12.61	2.8	3.85	130.8	112.1
High	IsMasterProtein	P53396-1	ATP-citrate synthase [OS=Homo sapiens]	0	11.807	4	4	18	4	1	1101	120.8	7.33	5.27	3.5	1.88	1.82	1.73	1.91	0				0		4	3	3	3	2	1	1				1		0	0.406	0.306	0.716	0.880561	0.856016	0.983555	6.82	3.2	4.58	124.4	103.5
High	IsMasterProtein	P62906	60S ribosomal protein L10A [OS=Homo sapiens]	0	7.638	20	4	21	4	1	217	24.8	9.94	0	1.89	1.7	0	0	0	0	0	0		0		3	2	2	2	1	2	2	2	1		1		0	0.837	0.445	0.535	0.968763	0.937507	0.983555	9.97	5.25	4.68	131.9	109
Medium	IsMasterProtein	Q9BVL2	Nucleoporin p58/p45 [OS=Homo sapiens]	0.02	2.173	1	1	3	1	1	599	60.9	9.33	0	1.74						0					1	1						1					0	0.853	0.637	0.749	0.968763	0.995967	0.983555	6.15	3.43	3.24	120.1	102.9
High	IsMasterProtein	P39023	60S ribosomal protein L3 [OS=Homo sapiens]	0	55.32	30	11	75	11	1	403	46.1	10.18	15.23	8.31	21.1	15.44	5.25	6.2	12.04	6.82	5.1	4.96	0	0	9	7	10	6	4	5	3	5	3	4	1	4	0	0.842	0.489	0.593	0.968763	0.951696	0.983555	10.92	4.6	4.48	129.2	107.2
Low	IsMasterProtein	Q4G0J3-3	Isoform 3 of La-related protein 7 [OS=Homo sapiens]	0.055	1.61	3	1	2	1	1	589	67.6	9.54					0		0										1		1						0	0.851	0.515	0.677	0.968763	0.951696	0.983555	15.69	4.95	7.03	128	100.7
Medium	IsMasterProtein	Q9Y283-1	Inversin [OS=Homo sapiens]	0.016	2.477	2	2	2	2	1	1065	117.8	9.35	0						0						1						1						0	0.832	0.447	0.542	0.967171	0.931563	0.983555	7.12	1.78	3.33	132	110.1
Low	IsMasterProtein	O95865	N(G),N(G)-dimethylarginine dimethylaminohydrolase 2 [OS=Homo sapiens]	0.057	1.585	4	1	5	1	1	285	29.6	6.01	0	0	0	0	0								1	1	1	1	1								0	0.81	0.735	0.882	0.966957	0.995967	0.995198	7.13	10.59	16.47	117.7	98.1
High	IsMasterProtein	P23588	eukaryotic translation initiation factor 4B [OS=Homo sapiens]	0	32.072	13	9	58	9	1	611	69.1	5.73	10.93	4.47	8.48	6.84	7.42	3.98	1.86	2.33	2.32	4.34	6.26	2.23	5	4	5	5	4	4	3	3	4	4	4	4	0	0.738	0.734	1.008	0.947151	0.995967	0.983555	15.22	15.89	15.89	113.2	93.7
Low	IsMasterProtein	Q8IVJ8-3	Isoform 3 of AP20 region protein 1 [OS=Homo sapiens]	0.069	1.471	18	1	1	1	1	119	13.2	10.52	0												1												0	0.833	0.901	1.079	0.968763	0.996024	0.983555	7.92	9.77	5.89	110.2	91.7
High	IsMasterProtein	Q04637-9	Isoform 9 of Eukaryotic translation initiation factor 4 gamma 1 [OS=Homo sapiens]	0	14.289	3	5	20	5	1	1606	176.1	5.34	0	2.05	2.08	0	2.24	2.44	0	2.3	0			0	2	1	1	2	3	2	1	3	1			1	0	0.816	0.377	0.485	0.967171	0.892461	0.983555	6.23	2.05	2.39	140.4	114
High	IsMasterProtein	P31943	Heterogeneous nuclear ribonucleoprotein H [OS=Homo sapiens]	0	75.541	33	11	198	5	1	449	49.2	6.3	46.6	35.5	41.28	36.11	34.53	34.31	35.02	29.42	25.43	27.39	24.75	26.29	8	9	9	8	8	7	8	9	7	7	8	9	6	0.939	0.794	0.808	0.992956	0.995967	0.983555	34.59	23.42	11.86	119.2	100
Medium	IsMasterProtein	P41236	Protein phosphatase inhibitor 2 [OS=Homo sapiens]	0.02	2.249	4	1	2	1	1	205	23	4.74				0			0									1			1						0	0.823	0.924	1.121	0.967171	0.995967	0.983555	4.37	2.88	6.1	108.5	90.5
High	IsMasterProtein	Q92769	Histone deacetylase 2 [OS=Homo sapiens]	0.006	3.743	5	2	3	2	1	488	55.3	5.91		0		0										2		1									0	0.728	0.899	1.197	0.944177	0.995967	0.983555	15.73	17.3	12.96	110.1	87.7
Medium	IsMasterProtein	Q9NPD3	Exosome complex component Rrp41 [OS=Homo sapiens]	0.032	1.864	4	1	4	1	1	245	26.4	6.52	0		0	0				0					1		1	1				1					0	0.838	0.771	0.942	0.968763	0.995967	0.996405	4.72	6.92	7.98	113.7	95.9
High	IsMasterProtein	P55072	Transitional endoplasmic reticulum ATPase [OS=Homo sapiens]	0	75.072	28	18	156	18	1	806	89.3	5.26	22.17	18.68	21.67	19.93	17.96	17.72	16.43	10.52	16.17	22.27	18.73	9.7	14	11	11	11	9	10	10	6	8	9	9	10	0	0.787	0.811	1.011	0.96305	0.995967	0.983555	13.22	12.28	14.08	115.2	95.7
High	IsMasterProtein	P08708	40S ribosomal protein S17 [OS=Homo sapiens]	0	61.622	48	6	53	6	1	135	15.5	9.85	16.42	13.37	15.09	18.6	10.78	10.31	8.03	8.5	7.1	0	6.71	3.53	5	4	4	5	4	3	3	3	2	1	2	2	0	0.693	0.474	0.657	0.944177	0.949047	0.983555	13.58	5.95	5.48	130.3	107.7
High	IsMasterProtein	P46777	60S ribosomal protein L5 [OS=Homo sapiens]	0	35.89	26	9	85	9	1	297	34.3	9.72	14.37	8.77	13.44	17.5	9.34	0	3.62	3.62	1.6	1.98	0	0	7	6	7	7	7	3	5	5	3	4	1	1	0	0.825	0.564	0.683	0.967171	0.968803	0.983555	15.09	7.99	7.87	127.3	105.2
High	IsMasterProtein	Q16576-1	Histone-binding protein RBBP7 [OS=Homo sapiens]	0	11.973	7	3	14	1	1	425	47.8	5.05	1.76	0	0	1.68	0		0	0	0		1.63	1.91	2	2	1	1	1		1	1	1		1	1	0	0.811	0.763	0.924	0.967171	0.995967	0.999845	9.65	7.79	12.47	114.2	94.8
High	IsMasterProtein	O00425	Insulin-like growth factor 2 mRNA-binding protein 3 [OS=Homo sapiens]	0	13.636	8	4	34	3	1	579	63.7	8.87	7.95	4.26	3.69	3.73	1.82	3.48	3.84	2.05	1.73	0	1.77	0	4	3	2	3	3	3	3	3	1	1	1	1	1	0.822	0.57	0.669	0.967171	0.972155	0.983555	6.06	6.03	6.91	130.1	105
High	IsMasterProtein	Q16822-1	Phosphoenolpyruvate carboxykinase [GTP], mitochondrial [OS=Homo sapiens]	0.006	3.792	3	2	7	2	1	640	70.7	7.62	1.63	0	0	0	0								1	1	1	2	1								0	0.773	0.923	1.179	0.962639	0.995967	0.983555	8.5	8.93	12.93	107.9	90.1
High	IsMasterProtein	P62750	60S ribosomal protein L23a [OS=Homo sapiens]	0	22.451	28	6	36	6	1	156	17.7	10.45	2.01	1.9	4.92	4.65	2.22	0	0	0	1.94	0	1.66	0	3	6	5	3	4	2	5	1	1	1	1	1	0	0.893	0.618	0.669	0.976129	0.995967	0.983555	19.4	7.57	5.03	123.8	102.6
High	IsMasterProtein	P32969	60S ribosomal protein L9 [OS=Homo sapiens]	0	8.15	21	2	6	2	1	192	21.9	9.95		3.65	0	4			0	2.04		0				1	1	1			1	1		1			0	0.61	0.388	0.583	0.908132	0.891763	0.983555	9.78	3.12	5.19	148.8	95.9
High	IsMasterProtein	P10599-1	thioredoxin [OS=Homo sapiens]	0	12.769	31	3	49	3	1	105	11.7	4.92	3.25	2.67	3.22	3.31	8.22	6.2	9.17	5.56	12.94	16.78	13.91	15.09	2	1	1	1	3	2	2	2	2	2	2	2	0	0.82	0.992	1.246	0.967171	0.995967	0.983555	9.46	15.42	10.32	108.5	87.1
High	IsMasterProtein	Q9NYL9	tropomodulin-3 [OS=Homo sapiens]	0	7.709	4	1	12	1	1	352	39.6	5.19	2.56	2.66	3.25	2.34	2.56	2.32	3.53	2.67	1.62	1.77	3.1	2.57	1	1	1	1	1	1	1	1	1	1	1	1	0	0.793	0.641	0.813	0.96305	0.995967	0.983555	10.32	13.14	16.59	123.5	97.4
High	IsMasterProtein	P62857	40S ribosomal protein S28 [OS=Homo sapiens]	0	12.773	30	2	56	2	1	69	7.8	10.7	8.64	7.11	7.33	10.83	7.19	8.79	6.81	6.57	6.02	3.87	5.47	4.42	2	2	2	2	2	2	2	2	2	2	2	2	0	0.726	0.604	0.782	0.944177	0.995967	0.983555	20.27	11.27	7.24	122.2	103.1
Medium	IsMasterProtein	Q15056-1	Eukaryotic translation initiation factor 4H [OS=Homo sapiens]	0.032	1.813	3	1	5	1	1	248	27.4	7.23				0		0	0					0				1		1	1					1	0	0.816	0.855	1.06	0.967171	0.996072	0.983555	4.12	6.08	11.9	112.1	92.1
High	IsMasterProtein	Q6NZI2-1	caveolae-associated protein 1 [OS=Homo sapiens]	0	10.61	8	3	26	3	1	390	43.5	5.6	0	6.28	0	5.23		1.67	4.14	0	1.83	1.8	0	0	2	2	1	2		2	3	1	2	2	1	2	0	0.805	0.631	0.755	0.967171	0.995967	0.983555	8.07	1.94	5	125.2	100.4
Low	IsMasterProtein	O75909-4	Isoform 4 of Cyclin-K [OS=Homo sapiens]	0.066	1.505	3	1	1	1	1	600	66.1	8.63				0												1									0	0.802	0.536	0.668	0.966957	0.951696	0.983555	7.33	3.29	2.69	128.3	103
Medium	IsMasterProtein	Q99575	Ribonucleases P/MRP protein subunit pop1 [OS=Homo sapiens]	0.032	1.841	1	1	2	1	1	1024	114.6	9.22		0	0											1	1										0	0.8	0.458	0.583	0.963293	0.933814	0.983555	5.37	1.54	2.9	134.2	105.5
High	IsMasterProtein	P46776	60S ribosomal protein L27a [OS=Homo sapiens]	0	8.54	20	3	19	3	1	148	16.6	11	4.04	1.75	3.69	1.69	2.37	2.23	1.88	3.99		0			3	2	3	2	2	2	1	2		1			0	0.674	0.38	0.557	0.936191	0.892554	0.983555	7.57	2.86	2.58	133.4	106.5
High	IsMasterProtein	P42677	40S ribosomal protein S27 [OS=Homo sapiens]	0	6.084	14	2	4	2	1	84	9.5	9.45			0	0	2.13		0								1	1	1		1						0	0.803	0.44	0.544	0.967171	0.925437	0.983555	5.6	2.63	2.7	132.6	105.8
High	IsMasterProtein	P47756-2	Isoform 2 of F-actin-capping protein subunit beta [OS=Homo sapiens]	0	6.469	12	3	25	3	1	272	30.6	6	1.78	0	1.77	1.68	1.61	3.35	1.64	0	1.84	0	1.67	0	1	2	1	2	1	1	1	1	2	1	1	1	0	0.574	0.634	1.222	0.895049	0.995967	0.983555	9.81	6.25	9.55	108.1	85.4
High	IsMasterProtein	P62081	40S ribosomal protein S7 [OS=Homo sapiens]	0	24.584	35	5	69	5	1	194	22.1	10.1	9.98	7.84	9.32	8.23	8.75	6.46	10.6	5.85	2.29	1.93	2.61	2.22	5	4	4	5	4	3	5	4	3	3	3	4	0	0.845	0.453	0.54	0.968763	0.942666	0.983555	14.86	3.66	5.88	135.5	110.8
High	IsMasterProtein	P05783	Keratin, type I cytoskeletal 18 [OS=Homo sapiens]	0	73.326	40	18	238	16	1	430	48	5.45	27.96	20.77	22.26	20.77	25.88	16.85	15.29	12.72	4.34	12.57	7.43	8	16	12	12	16	14	13	10	9	8	9	6	8	0	0.887	0.379	0.425	0.976129	0.892461	0.782267	22.77	6.23	3.67	140.9	112.5
Low	IsMasterProtein	Q9GZS3	WD repeat-containing protein 61 [OS=Homo sapiens]	0.11	1.302	2	1	1	1	1	305	33.6	5.47						0												1							0	0.777	0.594	0.77	0.96305	0.990443	0.983555	5.44	2.01	5.52	126.5	98
High	IsMasterProtein	P30153	serine/threonine-protein phosphatase 2A 65 kDa regulatory subunit A alpha isoform [OS=Homo sapiens]	0	7.173	7	3	4	3	1	589	65.3	5.11	0			0	0								2			1	1								0	0.597	0.379	0.63	0.905397	0.892461	0.983555	2.91	2.17	6.54	138.1	104.9
High	IsMasterProtein	P00558	phosphoglycerate kinase 1 [OS=Homo sapiens]	0	18.68	26	9	32	9	1	417	44.6	8.1	1.61	5.19	3.35	1.88	0	0	3.25	2	0	0	0	0	6	3	3	5	1	2	1	1	1	1	3	1	0	0.776	0.918	1.193	0.962639	0.995967	0.983555	11.73	19.83	18.53	114.4	91.2
High	IsMasterProtein	Q9NZB2-6	Isoform F of Constitutive coactivator of PPAR-gamma-like protein 1 [OS=Homo sapiens]	0	5.381	3	2	7	2	1	1146	125.2	9	0	2.12	2.28	2.63	0	0							1	1	2	1	1	1							0	0.747	0.494	0.641	0.951691	0.951696	0.983555	5.14	2.39	4.45	132.7	102
High	IsMasterProtein	Q5JWF2-1	Guanine nucleotide-binding protein G(S) subunit alpha isoforms XLas [OS=Homo sapiens]	0.007	4.136	3	2	6	2	1	1037	111	5.03	0	0							0			0	2	2							1			1	0	0.774	0.692	0.969	0.954959	0.995967	0.986672	10.73	15.15	9.52	116.3	91.6
High	IsMasterProtein	P47914	60S ribosomal protein L29 [OS=Homo sapiens]	0	11.117	14	2	26	2	1	159	17.7	11.66	5.67	8.8	3.61	6.03	3.49	3.21	3.29	2.83	2.89	3.17	2.51	3.1	1	2	2	2	1	1	1	1	1	1	1	1	0	0.698	0.502	0.764	0.944177	0.951696	0.983555	13.19	3.15	7.79	129	101.3
Low	IsMasterProtein	P34741	syndecan-2 [OS=Homo sapiens]	0.107	1.307	7	1	1	1	1	201	22.1	4.86			0												1										0	0.79	0.887	1.119	0.96305	0.995967	0.983555	6.97	7.15	8.53	111.3	89.6
Medium	IsMasterProtein	P21291	Cysteine and glycine-rich protein 1 [OS=Homo sapiens]	0.017	2.421	9	1	1	1	1	193	20.6	8.57		0												1											0	0.775	0.99	1.304	0.962378	0.995967	0.983555	6.96	8.86	9.27	108.9	84.1
High	IsMasterProtein	Q05639	Elongation factor 1-alpha 2 [OS=Homo sapiens]	0	21.421	19	6	60	2	1	463	50.4	9.03	14.23	8.98	10.45	17.56	6.45	4.62	4.56	3.84	2.23	5.59	2.29	3.96	5	5	5	4	4	4	4	3	4	2	3	3	0	0.788	0.275	0.349	0.966957	0.795478	0.317402	7.29	0.86	0.52	145.4	114.6
Medium	IsMasterProtein	P36952-1	Serpin B5 [OS=Homo sapiens]	0.016	2.43	3	1	3	1	1	375	42.1	6.05			0		0							0			1		1							1	0	0.782	0.704	0.897	0.962125	0.995967	0.996405	4.21	5.07	8.22	120.8	94.3
High	IsMasterProtein	P49006	MARCKS-related protein [OS=Homo sapiens]	0	13.11	14	2	32	2	1	195	19.5	4.67	4.46	2.45	4.64	2.17	1.8	3.83	1.68	2.05	4.31	3.54	2.34	2.39	2	2	2	2	2	2	2	2	2	2	2	2	0	0.782	0.884	1.193	0.96305	0.996072	0.983555	7.3	5.94	14.44	112.5	88.5
High	IsMasterProtein	Q9Y520-7	Isoform 7 of Protein PRRC2C [OS=Homo sapiens]	0.007	4.107	1	2	9	2	1	2898	316.9	9.13	0	0	0		0	0	0	0					1	1	1		2	1	1	1					0	0.79	0.459	0.571	0.96305	0.944025	0.983555	23.71	10.6	4.52	137.7	106.9
High	IsMasterProtein	P62249	40S ribosomal protein S16 [OS=Homo sapiens]	0	15.116	30	5	55	5	1	146	16.4	10.21	2.66	2.49	3.92	4.09	5.83	5.49	2.12	4.05	0	1.66	0	0	5	4	3	4	5	3	2	4	4	3	2	2	0	0.792	0.458	0.547	0.965697	0.944025	0.983555	12.77	4.46	3.41	135.5	105.9
High	IsMasterProtein	P09493-5	Isoform 5 of Tropomyosin alpha-1 chain [OS=Homo sapiens]	0	17.635	18	4	32	2	1	245	28.4	4.77	5.64	3.58	8.34	6.11	1.64	1.62	0		3.55	2.03	1.82	1.8	2	2	3	2	2	3	1		2	2	3	2	0	0.748	1.168	1.562	0.951691	0.995967	0.983555	9.19	24.77	13.72	98.5	76.4
High	IsMasterProtein	Q14444-1	Caprin-1 [OS=Homo sapiens]	0	46.728	18	11	91	11	1	709	78.3	5.25	14.26	13.15	17.61	13.47	10.13	4.52	4.63	6.35	4.46	4.41	8.17	5.93	9	6	9	8	6	5	7	5	4	4	5	5	0	0.722	0.544	0.727	0.944177	0.967443	0.983555	10.87	8.17	9.77	131.3	101
High	IsMasterProtein	P62937	peptidyl-prolyl cis-trans isomerase A [OS=Homo sapiens]	0	13.233	24	4	38	4	1	165	18	7.81	6.73	4.29	2.53	4.46	2.47	3.96	1.99	2.19	4.48	2.15	4.52	2.26	4	2	4	2	3	3	3	2	2	2	2	2	0	0.742	0.825	1.07	0.950564	0.995967	0.983555	8.93	10.18	7.88	115.8	90.9
High	IsMasterProtein	Q9BYD3	39S ribosomal protein L4, mitochondrial [OS=Homo sapiens]	0	20.019	29	4	10	4	1	311	34.9	9.72							2.78	3.25	3	5.59	0	2.34							1	2	2	2	1	2	0	3.261	3.905	1.274	0.827326	0.680796	0.983555	25.35	29.69	16.16	58.8	16.8
High	IsMasterProtein	P41250	Glycine--tRNA ligase [OS=Homo sapiens]	0	4.587	3	2	8	2	1	739	83.1	7.03	0	0	1.92	0	0		0			0	0		1	1	1	1	1		1			1	1		0	0.776	0.796	1	0.964092	0.995967	0.983555	3.26	7.82	9.45	118.8	92
High	IsMasterProtein	P61247	40S ribosomal protein S3a [OS=Homo sapiens]	0	66.32	35	10	154	10	1	264	29.9	9.73	34.92	37.05	23.59	28.93	23.09	26.16	22.16	13.82	8.79	7.61	2.48	8.77	8	9	8	7	6	7	7	5	4	5	3	5	0	0.73	0.371	0.505	0.944634	0.892461	0.983555	10.99	3.79	4.14	141.9	108.7
High	IsMasterProtein	Q02878	60S ribosomal protein L6 [OS=Homo sapiens]	0	58.779	40	13	120	13	1	288	32.7	10.58	17.39	19.02	13.27	15.36	13.72	15.23	12.51	5.24	4.66	5.84	1.7	3.73	12	13	13	12	11	11	6	7	6	4	5	5	0	0.833	0.514	0.627	0.968763	0.951696	0.983555	8.93	4.65	4.18	132.5	101.2
High	IsMasterProtein	Q9NTK5-1	obg-like ATPase 1 [OS=Homo sapiens]	0	6.083	6	2	3	2	1	396	44.7	7.81	0					0							2					1							0	0.792	0.578	0.765	0.96305	0.968803	0.983555	3.56	3.66	6.91	127.8	99.6
High	IsMasterProtein	P28072	Proteasome subunit beta type-6 [OS=Homo sapiens]	0	9.704	13	3	19	3	1	239	25.3	4.92	1.8	1.83	1.87	0	1.8	0	0		0		1.7	0	2	1	2	3	1	1	1		1		1	1	0	0.406	0.429	1.174	0.880561	0.923242	0.983555	6.36	6.12	26.47	105	78.8
High	IsMasterProtein	P31948-2	Isoform 2 of Stress-induced-phosphoprotein 1 [OS=Homo sapiens]	0	19.29	15	10	37	10	1	590	68	7.74	4.2	1.97	2.35	1.95	1.71	1.82	1.76	1.7	3.38	1.65	1.75	1.72	5	4	3	2	2	3	3	2	2	4	3	2	0	0.82	1.021	1.24	0.967171	0.995967	0.983555	8.45	14.45	11.17	105.8	79.3
High	IsMasterProtein	P68036	Ubiquitin-conjugating enzyme E2 L3 [OS=Homo sapiens]	0	9.205	24	3	6	2	1	154	17.9	8.51	2.03	3.09		0		0		2.02	0				1	1		1		1		1	1				0	0.87	1.681	1.862	0.969533	0.912433	0.932249	10.78	8.01	6.95	105	72.8
Low	IsMasterProtein	Q9NRN7	L-aminoadipate-semialdehyde dehydrogenase-phosphopantetheinyl transferase [OS=Homo sapiens]	0.154	1.116	5	1	1	1	1	309	35.8	6.8							0												1						0	0.776	0.464	0.607	0.954959	0.936115	0.983555	7.83	2.44	3.45	133.1	103.7
High	IsMasterProtein	P61254	60S ribosomal protein L26 [OS=Homo sapiens]	0	23.929	45	9	85	9	1	145	17.2	10.55	12.57	12.47	8.81	11.18	8.72	7.91	6.82	4.44	3.43	5.88	2.4	2.3	7	7	7	6	6	5	6	5	5	3	3	1	0	0.724	0.486	0.66	0.944177	0.951696	0.983555	6.77	3.52	5.61	135.1	101.1
Medium	IsMasterProtein	O14745	Na(+)/H(+) exchange regulatory cofactor NHE-RF1 [OS=Homo sapiens]	0.03	1.881	3	1	1	1	1	358	38.8	5.77	0												1												0	0.766	1.049	1.36	0.954959	0.995967	0.983555	7.07	12.76	6.13	107.1	81.9
Medium	IsMasterProtein	Q12959-2	Isoform 2 of Disks large homolog 1 [OS=Homo sapiens]	0.016	2.716	1	1	3	1	1	926	103.3	5.92	0			0									1			1									0	0.722	0.555	0.759	0.944177	0.967443	0.983555	4.82	1.09	3.73	131.2	96
High	IsMasterProtein	Q16658	Fascin [OS=Homo sapiens]	0	14.185	10	6	33	6	1	493	54.5	7.24	1.63	1.66	2.49	0	0		0		0	0	1.69	0	2	4	6	3	1		1		4	3	2	3	0	0.793	0.855	1.094	0.966862	0.998731	0.983555	6.75	10.05	11.81	119.6	86.1
Medium	IsMasterProtein	P27695	DNA-(apurinic or apyrimidinic site) lyase [OS=Homo sapiens]	0.018	2.31	3	1	5	1	1	318	35.5	8.12		0	0	0	0						0			1	1	1	1						1		0	0.746	0.742	0.97	0.950393	0.995967	0.986672	5.48	3.71	11.22	120.6	90
High	IsMasterProtein	P35268	60S ribosomal protein L22 [OS=Homo sapiens]	0	12.601	19	2	25	2	1	128	14.8	9.19	5.63	4.55	5.06	4.37	4.95	4.69	4.23	6.64	0	1.72	4.58	2.26	2	2	2	2	2	2	2	2	1	2	2	2	0	0.745	0.515	0.693	0.951691	0.951817	0.983555	4.25	2.63	6.63	133.1	99.5
High	IsMasterProtein	O00299	chloride intracellular channel protein 1 [OS=Homo sapiens]	0	6.611	12	2	8	2	1	241	26.9	5.17	1.79	0	0		0		0	0			0		2	1	1		1		1	1			1		0	0.829	1.006	1.193	0.967171	0.995967	0.983555	6.48	11.19	9.36	113	85.4
Low	IsMasterProtein	Q99417	C-Myc-binding protein [OS=Homo sapiens]	0.056	1.604	11	1	2	1	1	103	12	5.91	0			0									1			1									0	0.747	0.78	1.067	0.947151	0.995967	0.983555	6.58	5.99	6.6	118.5	87.5
High	IsMasterProtein	P62277	40S ribosomal protein S13 [OS=Homo sapiens]	0	16.62	29	4	30	4	1	151	17.2	10.54	3.4	4.15	1.74	2.07	1.67	2.23	1.84	0		0			3	4	4	3	3	4	2	2		2			0	0.828	0.447	0.528	0.967171	0.939647	0.983555	6.76	4.01	4.03	134.5	109
High	IsMasterProtein	P18621-3	Isoform 3 of 60S ribosomal protein L17 [OS=Homo sapiens]	0	11.338	11	2	23	2	1	228	26.4	10.1	4.16	2.03	3.86	2.51	1.92	0	1.73	3.7	0	0	0	0	2	1	2	2	2	1	2	2	1	1	1	2	0	0.81	0.463	0.591	0.967171	0.944025	0.983555	17.82	6.72	2.24	136.6	102.7
High	IsMasterProtein	P62753	40S RIBOSOMAL PROTEIN S6 [OS=Homo sapiens]	0	18.421	23	5	31	5	1	249	28.7	10.84	2.34	6.27	3.86	6.08	3.76	1.65	3.7	3.92	0	0	0	0	2	3	2	4	2	2	2	4	1	2	1	1	0	0.759	0.392	0.506	0.953318	0.910005	0.983555	13.37	2.17	3.87	145.1	107.2
High	IsMasterProtein	Q9BRP8	Partner of Y14 and mago [OS=Homo sapiens]	0	9.99	22	4	15	4	1	204	22.6	9.45	0	1.64	1.74	1.61					0	0	0		2	2	1	2					1	2	1		0	0.736	0.616	0.818	0.947151	0.995967	0.983555	8.85	7.94	10.67	126.7	95.8
High	IsMasterProtein	P50395-1	Rab GDP dissociation inhibitor beta [OS=Homo sapiens]	0	4.664	4	2	12	2	1	445	50.6	6.47	1.76	0	1.78	2.09	0	1.93	0	0	1.68	0		1.82	1	1	2	1	1	1	1	1	1	1		1	0	0.688	0.678	1.013	0.944177	0.995967	0.983555	8.67	5.86	14.1	122.5	93.3
Low	IsMasterProtein	Q9BQC3	2-(3-amino-3-carboxypropyl)histidine synthase subunit 2 [OS=Homo sapiens]	0.15	1.141	2	1	1	1	1	489	52.1	5.53			0												1										0	0.753	0.01	0.01	0.951691	1.54659e-16	3.42949e-16	9.29			171.2	128.8
Medium	IsMasterProtein	P55786	puromycin-sensitive aminopeptidase [OS=Homo sapiens]	0.018	2.375	1	1	1	1	1	919	103.2	5.72	0												1												0	0.737	0.906	1.183	0.951691	0.995967	0.983555	10.17	11.55	15.86	110.9	87.1
High	IsMasterProtein	P31947-1	14-3-3 protein sigma [OS=Homo sapiens]	0	53.415	32	7	115	4	1	248	27.8	4.74	21.46	16.13	16.25	22.31	18.19	18.57	16.64	8.34	16.02	25	19.22	16.57	6	6	6	6	6	6	5	6	5	6	5	6	0	0.768	0.668	0.946	0.959865	0.995967	0.996405	16.88	6.48	15.54	122.8	91.6
High	IsMasterProtein	Q09666-1	Neuroblast differentiation-associated protein AHNAK [OS=Homo sapiens]	0	18.553	6	8	115	8	1	5890	628.7	6.15	7.32	5.61	8.91	5.54	7.18	3.45	0	5.37	3.3	3.57	1.98	1.73	6	3	4	3	5	4	2	3	4	3	3	1	0	0.979	1.044	1.044	0.992956	0.995967	0.983555	20.45	21.63	12.67	119	89.8
High	IsMasterProtein	P39687	Acidic leucine-rich nuclear phosphoprotein 32 family member A [OS=Homo sapiens]	0	7.385	8	2	18	1	1	249	28.6	4.09	5.45	0	0	2.15	0		0		0	0			2	1	2	2	1		2		1	1			0	0.732	0.01	0.01	0.944733	1.54659e-16	3.42949e-16	4.4			172	128
Medium	IsMasterProtein	O14737-2	Isoform 2 of Programmed cell death protein 5 [OS=Homo sapiens]	0.016	2.644	10	1	2	1	1	129	15	6.93				0	2.01											1	1								0	0.727	0.882	1.195	0.944177	0.995967	0.983555	7.89	7.18	11.85	116.3	83.6
High	IsMasterProtein	P98082	Disabled homolog 2 [OS=Homo sapiens]	0	7.279	4	2	8	2	1	770	82.4	5.53		0		0		0	0	1.63	0		1.88	1.74		1		1		1	1	1	1		1	1	0	0.903	0.8	1.128	0.976129	0.995967	0.983555	44.18	17.66	16.78	117.7	87
High	IsMasterProtein	P13797	Plastin-3 [OS=Homo sapiens]	0.009	3.505	4	2	2	2	1	630	70.8	5.6	0	0											1	1											0	0.762	0.889	1.164	0.951691	0.995967	0.983555	3.35	2.17	6.14	112.8	86.9
Low	IsMasterProtein	Q3MHD2-2	Isoform 2 of Protein LSM12 homolog [OS=Homo sapiens]	0.076	1.434	5	1	1	1	1	198	22	6.9								0												1					0	0.72	0.735	1.004	0.944177	0.995967	0.983555	7.32	5.42	14.01	120.1	88.8
Medium	IsMasterProtein	O94760-1	N(G),N(G)-dimethylarginine dimethylaminohydrolase 1 [OS=Homo sapiens]	0.046	1.663	4	1	1	1	1	285	31.1	5.81									0												1				0	0.72	0.926	1.302	0.944177	0.995967	0.983555	4.18	3.66	6.09	113.6	81.3
Low	IsMasterProtein	Q13630	GDP-L-fucose synthase [OS=Homo sapiens]	0.056	1.593	3	1	1	1	1	321	35.9	6.6			0												1										0	0.753	0.727	0.975	0.951691	0.995967	0.986672	6.72	6.37	16.34	120.9	91.2
High	IsMasterProtein	P26373-1	60S ribosomal protein L13 [OS=Homo sapiens]	0	17.92	24	5	44	5	1	211	24.2	11.65	5.43	5.71	5.44	4.99	6.9	5.25	4.96	4.88	4.23	2.77	2.84	3.7	3	4	4	3	3	2	3	2	2	2	2	2	0	0.713	0.418	0.586	0.944177	0.912433	0.983555	8.9	3.87	3.68	138.3	101.8
Medium	IsMasterProtein	Q92615	la-related protein 4B [OS=Homo sapiens]	0.04	1.738	1	1	4	1	1	738	80.5	6.92	0	0		0						0			1	1		1						1			0	0.735	0.318	0.431	0.947151	0.875092	0.782267	2.13	0.78	1.58	145.9	107.7
Low	IsMasterProtein	Q06265-2	Isoform 2 of Exosome complex component RRP45 [OS=Homo sapiens]	0.112	1.284	2	1	1	1	1	456	50.8	5.3							0												1						0	0.714	0.776	1.088	0.944177	0.995967	0.983555	4.15	5.02	10.58	119.7	85
High	IsMasterProtein	Q71RC2-4	Isoform 4 of La-related protein 4 [OS=Homo sapiens]	0	6.398	8	4	5	4	1	730	81.2	6.61	0				0		0						2				1		2						0	0.767	0.492	0.664	0.96305	0.951696	0.983555	8.65	2.88	5.6	138.9	106.6
High	IsMasterProtein	P36578	60S ribosomal protein L4 [OS=Homo sapiens]	0	34.843	22	10	81	10	1	427	47.7	11.06	17.55	11.69	10.91	8.82	7.19	5.62	7.11	5.71	3.05	3.1	3.25	2.75	9	8	8	7	5	5	5	5	2	1	3	2	0	0.701	0.409	0.603	0.944177	0.912433	0.983555	9.55	3.08	7.18	136.8	100.8
High	IsMasterProtein	Q15370-2	Isoform 2 of Elongin-B [OS=Homo sapiens]	0	4.751	11	2	7	2	1	161	17.9	6.1	1.85	1.75		1.9				0			0		1	2		2				1			1		0	0.731	0.839	1.161	0.944177	0.999292	0.983555	4.14	7.25	12.18	115.6	84.9
High	IsMasterProtein	O75821	Eukaryotic translation initiation factor 3 subunit G [OS=Homo sapiens]	0	6.267	8	2	15	2	1	320	35.6	6.13	1.81	2.49	2.78	2.06	2.49	2.37	4.95	0	1.91	1.87	1.99	0	2	1	1	1	1	1	1	1	1	1	1	1	0	0.724	0.516	0.692	0.944177	0.952318	0.983555	2.67	2.3	4.71	132.9	99.1
Medium	IsMasterProtein	Q16851	UTP--glucose-1-phosphate uridylyltransferase [OS=Homo sapiens]	0.012	3.008	4	1	3	1	1	508	56.9	8.15		0	0	0										1	1	1									0	0.724	0.492	0.574	0.944177	0.948564	0.983555	0.81	19.53	31.7	140.2	101.5
High	IsMasterProtein	P37837	Transaldolase [OS=Homo sapiens]	0	19.087	19	6	39	6	1	337	37.5	6.81	3.53	0	6.56	4.27	0	2.16	2.17	0	9.74	1.87	0	0	4	4	5	5	3	2	3	1	3	2	1	1	0	0.739	0.847	1.137	0.947151	0.996072	0.983555	6.72	10.19	12.72	119.1	87.8
High	IsMasterProtein	P46782	40S ribosomal protein S5 [OS=Homo sapiens]	0	31.99	32	6	58	6	1	204	22.9	9.72	11.26	11.42	6.05	11.31	9.31	10.42	5.88	11.14	2.71	0	6.44	6.89	5	5	5	5	4	3	4	4	2	1	2	2	0	0.73	0.374	0.497	0.944177	0.892461	0.983555	7.49	3.04	6.47	141.1	103.3
High	IsMasterProtein	P55884-2	Isoform 2 of Eukaryotic translation initiation factor 3 subunit B [OS=Homo sapiens]	0	14.663	10	7	14	7	1	873	99	5.08	0	0	0	2.26	0				0			0	3	2	1	2	2				1			1	0	0.785	0.566	0.731	0.96305	0.968933	0.983555	12.05	7.42	9.38	133.9	99.4
Low	IsMasterProtein	Q12904-2	Isoform 2 of Aminoacyl tRNA synthase complex-interacting multifunctional protein 1 [OS=Homo sapiens]	0.069	1.47	3	1	3	1	1	336	37	8.65			0		0	0									1		1	1							0	0.723	0.489	0.677	0.944177	0.951696	0.983555	4.83	2.4	3.88	134.3	98.8
High	IsMasterProtein	Q02543	60S ribosomal protein L18a [OS=Homo sapiens]	0	6.436	14	3	15	3	1	176	20.7	10.71	1.62	3.34	0	1.77	2.24	0	0	0	1.63	1.75	0		3	2	2	1	1	1	1	1	1	1	1		0	0.806	0.589	0.679	0.967171	0.991603	0.983555	18.54	9.11	7.43	141	104.1
High	IsMasterProtein	Q02790	Peptidyl-prolyl cis-trans isomerase FKBP4 [OS=Homo sapiens]	0	11.5	12	5	8	5	1	459	51.8	5.43	0	0	0	0	0							0	2	2	1	1	1							1	0	0.729	0.669	0.885	0.944177	0.995967	0.996405	13.27	9.07	11.78	125.7	91.9
High	IsMasterProtein	P50990	T-complex protein 1 subunit theta [OS=Homo sapiens]	0	10.105	10	5	8	5	1	548	59.6	5.6	0	0		0	0					0		0	2	1		2	1					1		1	0	0.72	0.589	0.831	0.944177	0.991603	0.983555	9.97	7.6	9.12	127.1	92.6
Medium	IsMasterProtein	Q14195-2	Isoform LCRMP-4 of Dihydropyrimidinase-related protein 3 [OS=Homo sapiens]	0.029	1.92	2	1	2	1	1	684	73.9	6.35	0			0									1			1									0	0.725	0.81	1.122	0.944733	0.996072	0.983555	4.33	5.13	12.41	117.4	87.5
Medium	IsMasterProtein	P46060	Ran GTPase-activating protein 1 [OS=Homo sapiens]	0.012	3.016	5	2	2	2	1	587	63.5	4.68	0												2												0	0.656	0.469	0.726	0.917974	0.949047	0.983555	8.4	2.49	7.54	136.3	97.9
High	IsMasterProtein	P84103	Serine/arginine-rich splicing factor 3 [OS=Homo sapiens]	0	10.901	21	3	17	2	1	164	19.3	11.65	1.84	1.61	2.8	1.83	2.52	2.23	2.57	1.75	2.33	1.87	2.01	2.02	2	2	1	1	2	1	1	1	1	1	1	1	0	0.397	0.266	0.698	0.880561	0.785326	0.983555	29.9	15.23	10.29	130.8	95.4
High	IsMasterProtein	Q04917	14-3-3 protein eta [OS=Homo sapiens]	0	34.831	31	7	70	4	1	246	28.2	4.84	8.13	17.19	12.71	13.93	3.47	5.81	5.79	1.86	1.92	5.84	1.73	1.76	6	6	5	5	4	3	3	4	3	3	3	3	0	0.727	0.598	0.799	0.944177	0.995967	0.983555	8.15	4.85	9.15	130.2	93.9
High	IsMasterProtein	P84098	60S ribosomal protein L19 [OS=Homo sapiens]	0	9.383	17	3	25	3	1	196	23.5	11.47	2.63	2.55	2.51	2.55	2.55	2.69	2.55	2.41	2.4	2.39	2.15	0	2	2	2	3	1	1	2	1	1	1	1	1	0	0.823	0.51	0.602	0.967171	0.951696	0.983555	6.75	4.31	4.27	141.5	102.5
High	IsMasterProtein	Q15691	Microtubule-associated protein RP/EB family member 1 [OS=Homo sapiens]	0.006	3.707	7	1	4	1	1	268	30	5.14	0	0		0	0								1	1		1	1								0	0.721	0.646	0.91	0.944177	0.995967	0.999845	2.14	4.62	9.78	126.7	91.6
High	IsMasterProtein	P04792	Heat shock protein beta-1 [OS=Homo sapiens]	0	13.045	26	5	76	5	1	205	22.8	6.4	11.05	7.01	7.32	10.88	9.05	5.32	5.09	7.5	5.32	5.77	8.74	5.42	3	3	3	3	4	3	3	3	2	4	3	3	0	0.703	0.846	1.213	0.944177	0.996072	0.983555	4.61	8.64	11.67	118.1	83.5
High	IsMasterProtein	P46779-3	Isoform 3 of 60S ribosomal protein L28 [OS=Homo sapiens]	0	12.963	22	5	46	5	1	169	19.1	10.83	4.29	4.07	6.32	2.57	9.25	5.01	7.55	1.9	2.37	2.41	2.47	2.21	5	3	4	3	3	3	2	2	2	2	1	2	0	0.812	0.502	0.645	0.967171	0.951696	0.983555	8.29	4.33	4.66	139.6	99.1
Medium	IsMasterProtein	Q7Z417	Nuclear fragile X mental retardation-interacting protein 2 [OS=Homo sapiens]	0.017	2.426	4	2	3	2	1	695	76.1	8.7			0	0	0										1	1	1								0	0.725	0.289	0.407	0.944733	0.815294	0.630752	4.43	3.62	6.8	153.4	109.4
High	IsMasterProtein	P22392-2	Isoform 3 of Nucleoside diphosphate kinase B [OS=Homo sapiens]	0	35.362	53	8	53	8	1	267	30.1	8.92	7.02	9.39	4.22	4.05	1.77	2.23	0	2.29	2.31	2.41	0	5.28	4	4	4	4	4	3	2	2	3	4	2	4	0	0.638	0.702	1.104	0.917974	0.995967	0.983555	10.22	17.58	15.49	120.2	85.8
High	IsMasterProtein	O75347	Tubulin-specific chaperone A [OS=Homo sapiens]	0	4.706	17	2	3	2	1	108	12.8	5.29				0						0		0				1						1		1	0	0.716	0.575	0.804	0.944177	0.991084	0.983555	7.29	8.66	16.96	130.8	92
Medium	IsMasterProtein	Q14011-2	Isoform 2 of Cold-inducible RNA-binding protein [OS=Homo sapiens]	0.018	2.361	5	1	3	1	1	263	28.3	8.6			0	0					0						1	1					1				0	0.71	0.602	0.849	0.944177	0.995967	0.983555	5.25	3.82	6.57	131.6	91.1
High	IsMasterProtein	Q15084-2	Isoform 2 of Protein disulfide-isomerase A6 [OS=Homo sapiens]	0	50.384	31	10	93	10	1	492	53.9	5.33	3.81	3.42	4.05	6.01	14.66	12.2	9.56	12.48	16.31	16.95	12.63	15.29	7	4	4	5	8	8	7	8	8	9	7	8	0	2.2	2.76	1.251	0.880561	0.795478	0.983555	20.7	23.07	13.17	121	86.8
High	IsMasterProtein	Q06830	peroxiredoxin-1 [OS=Homo sapiens]	0	34.695	50	11	122	8	1	199	22.1	8.13	18.33	14.49	16.33	11.95	5.22	7.95	5.4	9.28	6.95	5.7	1.74	6.95	10	8	9	8	7	5	6	6	6	6	7	4	3	0.653	0.632	0.924	0.919725	0.995967	0.999845	8.55	9.69	14	120.5	82.8
Low	IsMasterProtein	Q9Y617-1	phosphoserine aminotransferase [OS=Homo sapiens]	0.069	1.469	3	1	1	1	1	370	40.4	7.66	0												1												0	0.695	0.749	1.065	0.944177	0.995967	0.983555	4.61	4.65	8.85	124.1	84.4
Low	IsMasterProtein	Q86TC9-1	Myopalladin [OS=Homo sapiens]	0.063	1.52	1	1	1	1	1	1320	145.2	6.77									0												1				0	0.697	1.48	2.146	0.944177	0.951696	0.544331	2.83	11.38	9.85	92.9	65.5
High	IsMasterProtein	P62829	60S ribosomal protein L23 [OS=Homo sapiens]	0	9.093	18	2	23	2	1	140	14.9	10.51	3.78	3.94	4.24	2.04	1.66	1.75	0	0	0	0	1.62	0	2	2	2	2	2	2	1	2	1	1	1	1	0	0.726	0.421	0.591	0.944177	0.912433	0.983555	5.2	3.21	4.03	143.5	101.7
High	IsMasterProtein	P23396-1	40S ribosomal protein S3 [OS=Homo sapiens]	0	65.198	71	15	197	15	1	243	26.7	9.66	31.62	20.52	25.59	31.6	13.87	15.61	13.45	7.84	7.8	5.46	1.96	5.98	14	14	15	15	11	11	11	9	7	6	8	6	0	0.7	0.342	0.511	0.944177	0.881812	0.983555	11.27	3.69	3.27	146.5	101.7
High	IsMasterProtein	P15880	40S ribosomal protein S2 [OS=Homo sapiens]	0	22.45	33	9	70	9	1	293	31.3	10.24	7.61	7.95	7.25	9.09	4.03	7.98	6.65	4.27	0	1.99	2.05	1.91	5	5	4	6	4	4	4	4	3	2	2	3	0	0.729	0.348	0.521	0.944177	0.882081	0.983555	9.97	2.12	3.69	147.2	104
High	IsMasterProtein	P62899-2	Isoform 2 of 60S ribosomal protein L31 [OS=Homo sapiens]	0	14.529	30	4	48	4	1	128	14.6	10.8	4.56	4.06	4.31	6.72	7.71	5.18	5.86	5.31	4.69	6.56	3.75	5.37	4	4	4	4	2	3	3	2	3	2	3	3	0	0.699	0.394	0.551	0.944177	0.910878	0.983555	8.05	4	5.61	143.9	96.7
Low	IsMasterProtein	Q9BRD0	BUD13 homolog [OS=Homo sapiens]	0.092	1.389	2	1	1	1	1	619	70.5	9.86	0												1												0	0.705	0.605	0.882	0.944177	0.994129	0.995198	6.67	8.49	16.14	130.9	89.9
High	IsMasterProtein	Q13428-4	Isoform 4 of Treacle protein [OS=Homo sapiens]	0	8.494	2	3	11	3	1	1524	155.8	8.95	0	1.77	0	1.69	0	0	0	0					1	1	2	2	1	1	1	1					0	0.63	0.379	0.636	0.917974	0.892461	0.983555	18.14	4.75	5.22	144	98.9
High	IsMasterProtein	P20962	Parathymosin [OS=Homo sapiens]	0	18.845	23	3	32	3	1	102	11.5	4.16	10.11	8.93	8.02	6.03	1.82	1.67	2.03	2.78	0	2.18	4.1	2.42	3	3	2	3	3	2	1	1	1	2	2	3	0	0.746	0.665	0.912	0.951691	0.995967	0.999845	21.36	9.1	15.51	128.3	88.5
High	IsMasterProtein	P18077	60S ribosomal protein L35a [OS=Homo sapiens]	0	9.438	27	4	18	4	1	110	12.5	11.06	0	1.71	1.68	1.74	0		0	0	0		0		3	2	2	2	3		1	2	1		1		0	0.75	0.428	0.563	0.951691	0.923043	0.983555	10.67	6.41	4.08	145.1	99.3
High	IsMasterProtein	P52597	Heterogeneous nuclear ribonucleoprotein F [OS=Homo sapiens]	0	78.102	34	9	132	7	1	415	45.6	5.58	34.52	21.34	29.34	33.27	20.46	28.3	16.54	17.86	14.23	11.69	14.45	14.64	9	7	7	7	6	6	5	5	4	3	5	3	0	0.678	0.456	0.678	0.93652	0.944025	0.983555	4.63	2.31	6.12	142.1	95.3
High	IsMasterProtein	Q08209-1	Serine/threonine-protein phosphatase 2B catalytic subunit alpha isoform [OS=Homo sapiens]	0.009	3.496	4	2	2	2	1	521	58.7	5.86	0												2												0	0.658	0.565	0.908	0.920472	0.967443	0.999845	15.15	12.15	13.12	129.4	88.8
High	IsMasterProtein	P05787-2	Isoform 2 of Keratin, type II cytoskeletal 8 [OS=Homo sapiens]	0	159.944	52	32	513	25	1	511	56.6	5.43	101.52	103.18	101.83	99.9	47.08	59.87	67.85	56.99	35.97	21.7	26.48	21.4	27	28	29	29	26	25	23	23	18	17	17	16	4	0.677	0.294	0.44	0.93652	0.833661	0.868396	13.25	3.53	3.78	151.1	103.6
High	IsMasterProtein	P52907	F-actin-capping protein subunit alpha-1 [OS=Homo sapiens]	0	5.738	15	3	5	2	1	286	32.9	5.69	0	0	0	0					0				1	1	1	1					1				1	0.529	0.828	1.506	0.895049	0.995967	0.983555	9.48	21.26	13.69	111.1	76.5
High	IsMasterProtein	P13861	cAMP-dependent protein kinase type II-alpha regulatory subunit [OS=Homo sapiens]	0	21.963	21	7	21	7	1	404	45.5	5.07	4.24	1.77	1.89	1.66	1.62	0	0		0	0	0	0	5	3	1	2	1	2	2		1	1	1	1	0	0.688	0.686	0.97	0.942362	0.995967	0.986672	6	7.57	9.64	129.9	86.1
High	IsMasterProtein	O15371	Eukaryotic translation initiation factor 3 subunit D [OS=Homo sapiens]	0	5.221	8	3	4	3	1	548	63.9	6.05	0			0				0					1			2				1					0	0.723	0.539	0.758	0.944177	0.967443	0.983555	8.78	5.47	4.49	135.9	93.7
Medium	IsMasterProtein	Q9UHD1	cysteine and histidine-rich domain-containing protein 1 [OS=Homo sapiens]	0.016	2.508	5	1	1	1	1	332	37.5	7.87				0												1									0	0.691	0.553	0.807	0.942362	0.967443	0.983555	2.3	4.75	8.7	132.4	92.2
High	IsMasterProtein	Q96HJ9-2	Isoform 2 of Protein FMC1 homolog [OS=Homo sapiens]	0	5.256	4	2	7	2	1	458	54.2	10.13	1.62		0	0		0				0			2		1	2		1				1			0	0.725	0.862	1.181	0.944177	0.999292	0.983555	8.2	30.46	26.63	122.4	83.8
High	IsMasterProtein	Q8NC51-1	Plasminogen activator inhibitor 1 RNA-binding protein [OS=Homo sapiens]	0	69.763	29	12	203	12	1	408	44.9	8.65	44.8	42.3	43.15	37.86	27.4	25.65	22.3	19.99	18.03	16.04	15.04	14.9	11	12	9	10	9	8	8	6	7	6	6	5	0	0.72	0.46	0.66	0.944177	0.944025	0.983555	12.52	6.12	6.7	140.1	100.4
High	IsMasterProtein	P00491	purine nucleoside phosphorylase [OS=Homo sapiens]	0	8.064	13	3	9	3	1	289	32.1	6.95				0		0	0	0	0		0	2.07				2		1	1	1	2		1	1	0	0.672	0.657	1.013	0.93652	0.995967	0.983555	5.71	7.55	18.64	130.1	89.9
High	IsMasterProtein	Q13283	Ras GTPase-activating protein-binding protein 1 [OS=Homo sapiens]	0	26.447	17	5	27	5	1	466	52.1	5.52	8.7	6.57	8.86	9.46			5.08	4.62	4.02	4.53	4.44	4.6	4	3	4	3			2	2	2	1	1	2	0	0.737	0.546	0.694	0.947151	0.967443	0.983555	6.99	6.9	10.96	140.8	92.5
High	IsMasterProtein	B5ME19	eukaryotic translation initiation factor 3 subunit C-like protein [OS=Homo sapiens]	0	11.133	5	5	11	5	1	914	105.4	5.64	2	0		0				0					3	3		3				1					0	0.689	0.374	0.542	0.944177	0.892461	0.983555	6.67	2.24	5.59	143.5	100.2
High	IsMasterProtein	Q13347	Eukaryotic translation initiation factor 3 subunit I [OS=Homo sapiens]	0	5.792	6	2	11	2	1	325	36.5	5.64	1.71	1.81	1.64	0	0								2	2	2	2	1								0	0.612	0.405	0.706	0.905397	0.911024	0.983555	9.68	2.73	4.7	140.3	94.2
High	IsMasterProtein	O00231-2	Isoform 2 of 26S proteasome non-ATPase regulatory subunit 11 [OS=Homo sapiens]	0	9.091	6	2	7	2	1	423	47.5	6.48	3.02	2.9	2.97	3.04				2.57					1	2	1	2				1					0	0.724	0.741	0.941	0.944177	0.995967	0.996405	12.75	8.4	15.47	126.7	88.6
High	IsMasterProtein	Q08378	Golgin subfamily A member 3 [OS=Homo sapiens]	0	19.051	6	8	11	8	1	1498	167.3	5.44	1.72	2.72	3.13	0									1	6	1	3									0	0.775	0.645	0.8	0.962639	0.995967	0.983555	9.48	5.54	8.26	142.7	102.2
High	IsMasterProtein	P46778	60S ribosomal protein L21 [OS=Homo sapiens]	0	4.888	9	1	2	1	1	160	18.6	10.49	0			2.54									1			1									0	0.679	0.441	0.645	0.936191	0.933769	0.983555	3.61	1.13	2.18	141.1	96.6
High	IsMasterProtein	Q99832	T-complex protein 1 subunit eta [OS=Homo sapiens]	0	4.61	4	2	9	2	1	543	59.3	7.65	1.77	0	2.02	2.22		0	0	0					2	1	1	1		1	1	1					0	0.77	0.586	0.789	0.962052	0.990443	0.983555	15.01	7.42	11.55	134.8	91.9
High	IsMasterProtein	Q9UBQ5	Eukaryotic translation initiation factor 3 subunit K [OS=Homo sapiens]	0	6.341	25	4	5	4	1	218	25	4.93	0	0	0		0								2	1	1		1								0	0.673	0.43	0.63	0.93652	0.912433	0.983555	3.85	2.15	4.45	142.7	97.3
High	IsMasterProtein	Q6PKG0-1	La-related protein 1 [OS=Homo sapiens]	0	14.166	7	7	21	7	1	1096	123.4	8.82	0	2.07	1.74	5.41	0	2.27	0	0	0		0	0	2	3	3	3	1	1	1	1	1		1	1	0	0.711	0.471	0.655	0.944177	0.949047	0.983555	9.73	4.23	6.35	142.9	95.5
High	IsMasterProtein	P61313-1	60S ribosomal protein L15 [OS=Homo sapiens]	0	28.882	39	8	65	8	1	204	24.1	11.62	6.73	2.32	11.71	2.18	0	2.65		0	0	0	0	0	6	5	8	5	2	3		2	2	2	4	5	0	0.64	0.371	0.582	0.917974	0.892461	0.983555	7.57	3.22	3.85	146.4	96.6
High	IsMasterProtein	P35606	Coatomer subunit beta' [OS=Homo sapiens]	0.006	3.723	1	1	5	1	1	906	102.4	5.27	1.88		0		0		2.56		0				1		1		1		1		1				0	0.67	0.55	0.811	0.931585	0.967443	0.983555	3.71	2.31	6.74	135.1	90.5
High	IsMasterProtein	O15294	UDP-N-acetylglucosamine--peptide N-acetylglucosaminyltransferase 110 kDa subunit [OS=Homo sapiens]	0.009	3.083	1	1	6	1	1	1046	116.9	6.7	1.82	0	1.94	1.93	0		0						1	1	1	1	1		1						0	0.669	0.735	1.079	0.936191	0.995967	0.983555	1.6	9.99	18.47	125.8	83.8
High	IsMasterProtein	Q92841	Probable ATP-dependent RNA helicase DDX17 [OS=Homo sapiens]	0	30.575	12	8	68	4	1	729	80.2	8.27	12.28	10.99	7.37	9.55	9.91	9.43	10.51	9.29	6.54	5.85	3.8	6.3	5	6	5	6	6	3	5	3	3	3	3	2	0	0.708	0.556	0.657	0.944177	0.968803	0.983555	10.28	8.16	5.21	146.6	94.7
Medium	IsMasterProtein	Q96CX2	BTB/POZ domain-containing protein KCTD12 [OS=Homo sapiens]	0.016	2.563	4	1	2	1	1	325	35.7	5.64			0	0											1	1									0	0.774	0.531	0.682	0.962639	0.951696	0.983555	27.16	12.48	11.85	132.1	99.7
Low	IsMasterProtein	O43765	Small glutamine-rich tetratricopeptide repeat-containing protein alpha [OS=Homo sapiens]	0.136	1.22	4	1	1	1	1	313	34	4.87	0												1												0	0.677	0.573	0.853	0.93652	0.967443	0.983555	1.76	4.39	9.96	133.4	90.3
High	IsMasterProtein	P62701	40S ribosomal protein S4, X isoform [OS=Homo sapiens]	0	20.576	21	5	42	5	1	263	29.6	10.15	3.72	7.87	10.97	5.86	3.62	5.49	0	3.72	3.52	1.61		2.9	4	5	5	4	4	2	3	4	1	1		2	0	0.733	0.384	0.494	0.946305	0.897505	0.983555	11.95	5	4.62	150.7	100
High	IsMasterProtein	O95373	Importin-7 [OS=Homo sapiens]	0	14.263	5	4	18	4	1	1038	119.4	4.82	3.9	1.61	4.14	6.29	1.74	0	1.73			0			4	2	2	3	1	1	2			1			0	0.604	0.501	0.766	0.905397	0.951696	0.983555	9.08	5.34	6.43	139.3	91.7
High	IsMasterProtein	P06744-2	Isoform 2 of Glucose-6-phosphate isomerase [OS=Homo sapiens]	0	47.357	21	11	101	11	1	569	64.3	8.91	24.01	8.39	6.68	16.82	5.02	10.78	4.15	10.11	5.65	7.42	5.37	7.6	9	6	7	7	6	7	5	7	6	5	7	7	0	0.67	0.759	1.083	0.933636	0.995967	0.983555	6.19	9.67	10.62	126.8	83.9
Low	IsMasterProtein	P25440-2	Isoform 2 of Bromodomain-containing protein 2 [OS=Homo sapiens]	0.134	1.235	3	1	1	1	1	836	92	9.13												0												1	0	0.665	0.723	1.068	0.931585	0.995967	0.983555	8.93	9.81	19.57	127.2	83.1
High	IsMasterProtein	P07737	profilin-1 [OS=Homo sapiens]	0	21.395	39	4	29	4	1	140	15	8.27	2.47	2.46	7.71	5.06	1.72	0	0	0	0	0		2.34	3	1	4	3	2	2	2	2	2	2		4	0	0.627	0.699	1.104	0.91247	0.995967	0.983555	10.81	13.47	8.92	123.1	84.8
High	IsMasterProtein	P50502	Hsc70-interacting protein [OS=Homo sapiens]	0	11.096	16	5	17	5	1	369	41.3	5.27	0	0	0	0		0	0		0	0		0	3	1	2	3		1	1		2	1		2	0	0.628	0.661	1.127	0.917974	0.995967	0.983555	7.35	6.69	13.17	129.1	80.5
High	IsMasterProtein	P14209	CD99 antigen [OS=Homo sapiens]	0.007	3.963	5	1	15	1	1	185	18.8	4.75	3.65	2.14	2.15	4.19		2.32	2.43	2.2	1.99				1	1	1	1		1	1	1	1				0	0.667	0.559	0.848	0.931585	0.968803	0.983555	1.61	2.06	4.89	134.7	90
High	IsMasterProtein	P67775	Serine/threonine-protein phosphatase 2A catalytic subunit alpha isoform [OS=Homo sapiens]	0	5.678	11	3	7	1	1	309	35.6	5.54	0	1.65	0	0									2	3	1	1									0	0.671	0.504	0.776	0.933957	0.951696	0.983555	6.65	4.94	6	134	93.9
High	IsMasterProtein	P09493-3	Isoform 3 of Tropomyosin alpha-1 chain [OS=Homo sapiens]	0	26.034	25	8	45	4	1	284	32.9	4.78	10.19	5.61	8	8.23	1.64	1.62	0		5.38	2.03	1.82	1.8	5	4	5	3	2	2	2		3	3	3	4	2	0.698	1.006	1.507	0.944177	0.995967	0.983555	9.06	17.53	11.51	111.7	75.5
High	IsMasterProtein	P11021	78 kDa glucose-regulated protein [OS=Homo sapiens]	0	308.454	51	33	1607	31	1	654	72.3	5.16	265.55	260.03	235.39	237.87	168.57	152.39	157.34	145.98	240.46	234.94	247.12	247.11	33	33	32	32	30	28	28	27	33	30	32	31	2	0.658	1.181	1.776	0.922698	0.995967	0.983555	10.33	21.9	17.57	107.2	71.3
High	IsMasterProtein	P62851	40S ribosomal protein S25 [OS=Homo sapiens]	0	16.321	24	4	60	4	1	125	13.7	10.11	8.92	9.72	9.59	12	8.02	4.22	5.22	3.79	3.56	1.83	1.92	2.12	4	4	4	4	3	3	4	4	2	3	2	2	0	0.678	0.409	0.625	0.93652	0.912433	0.983555	18.48	6.84	3.48	145.1	95.9
High	IsMasterProtein	Q07020	60S ribosomal protein L18 [OS=Homo sapiens]	0	29.126	35	6	57	6	1	188	21.6	11.72	12.58	11.55	12.84	12.9	6.65	8.22	8.38	1.93	0	1.61	0	0	6	6	6	5	5	5	5	3	3	2	3	3	0	0.739	0.401	0.614	0.947151	0.911024	0.983555	14.7	4.3	5.82	145.7	95.7
Medium	IsMasterProtein	Q14139-2	Isoform 2 of Ubiquitin conjugation factor E4 A [OS=Homo sapiens]	0.02	2.133	1	1	1	1	1	1073	123.4	5.24		0												1											0	0.653	0.439	0.666	0.917974	0.912433	0.983555	4.99	2.25	3.49	143.4	93.6
High	IsMasterProtein	P62266	40S ribosomal protein S23 [OS=Homo sapiens]	0	9.272	22	4	22	4	1	143	15.8	10.49	2.23	4.55	2.09	4.05	3.74	1.74	1.87	0	0	0	3.5		2	1	2	1	2	1	1	1	1	1	1		0	0.648	0.323	0.482	0.917974	0.877431	0.983555	10.46	2.15	3.07	152.3	99.5
High	IsMasterProtein	P39019	40S ribosomal protein S19 [OS=Homo sapiens]	0	27.538	43	8	113	8	1	145	16.1	10.32	17.38	18.45	15	19.47	6.2	13.32	9.75	10.56	4.26	2.4	4	6.45	7	6	6	5	4	4	6	4	4	3	3	3	0	0.693	0.41	0.613	0.944177	0.912433	0.983555	11.94	5.6	4.69	145.5	97.9
High	IsMasterProtein	O00303	Eukaryotic translation initiation factor 3 subunit F [OS=Homo sapiens]	0	11.979	11	4	18	4	1	357	37.5	5.45	4.02	0	2.08	2.54	1.85		1.67	1.81	0	2.18	0		4	1	1	3	1		1	1	1	1	1		0	0.598	0.338	0.528	0.905397	0.881324	0.983555	4.78	1.86	4.71	150	100.5
High	IsMasterProtein	Q9UHI6	Probable ATP-dependent RNA helicase DDX20 [OS=Homo sapiens]	0.01	3.346	2	2	2	2	1	824	92.2	6.95	0	0											1	1											0	0.655	0.282	0.431	0.931585	0.795478	0.783895	4.81	0.31	2.47	152.7	104.2
High	IsMasterProtein	P31946	14-3-3 protein beta/alpha [OS=Homo sapiens]	0	73.672	41	9	162	4	1	246	28.1	4.83	33.82	23.77	24.61	23.1	28.06	25.68	20.99	17.5	25.54	24.83	14.29	19.33	9	8	8	8	8	8	8	7	9	8	6	8	0	0.589	0.511	0.842	0.898777	0.951696	0.983555	5.46	5.68	8.67	136.4	87.3
Medium	IsMasterProtein	P17096-2	Isoform HMG-Y of High mobility group protein HMG-I/HMG-Y [OS=Homo sapiens]	0.02	2.251	15	2	3	2	1	96	10.7	10.32										0	0	0										1	1	1	0	0.657	1.539	2.621	0.920472	0.944322	0.183955	5.17	9.38	20.35	96.2	58.8
High	IsMasterProtein	Q92499	ATP-dependent RNA helicase DDX1 [OS=Homo sapiens]	0	10.122	7	5	11	5	1	740	82.4	7.23	0	1.79	0	0	0	0							4	2	2	1	1	1							0	0.684	0.526	0.68	0.944177	0.955431	0.983555	13.71	5.09	4.91	144.5	95.6
High	IsMasterProtein	Q14974	Importin subunit beta-1 [OS=Homo sapiens]	0	63.77	19	12	51	12	1	876	97.1	4.78	12.38	12.34	6.1	21.21	7.65	4.77	2.42	4.83	6.8	5.69	1.98	2.11	7	6	5	7	4	3	2	3	3	2	1	2	0	0.662	0.531	0.809	0.928753	0.96733	0.983555	9.22	7.44	8.49	135.3	90.5
High	IsMasterProtein	P26368	Splicing factor U2AF 65 kDa subunit [OS=Homo sapiens]	0	20.196	19	5	21	5	1	475	53.5	9.09	6.46	3.01	0	0			0		0	0	0		4	3	5	3			1		1	1	2		0	0.648	0.627	0.947	0.920037	0.995967	0.996405	9.25	17.52	35.55	139.4	90.8
High	IsMasterProtein	P15559-1	NAD(P)H dehydrogenase [quinone] 1 [OS=Homo sapiens]	0	5.506	15	3	7	3	1	274	30.8	8.88	0	0	0	0					0				2	1	2	1					1				0	0.68	0.756	1.161	0.93652	0.995967	0.983555	5.83	6.95	10.74	125.2	80.1
High	IsMasterProtein	O15372	Eukaryotic translation initiation factor 3 subunit H [OS=Homo sapiens]	0	7.996	11	3	10	3	1	352	39.9	6.54	1.75	1.94	0	1.83	0	0		0					2	1	2	1	2	1		1					0	0.644	0.355	0.581	0.917974	0.888038	0.983555	5.44	1.63	3.01	148.8	97.5
High	IsMasterProtein	P42766	60S ribosomal protein L35 [OS=Homo sapiens]	0	5.269	8	1	13	1	1	123	14.5	11.05	4.29	2.37	2.46	2.57	2.39	2.17	1.69	2.03	1.69	1.86	2.01	1.88	1	1	1	1	1	1	1	1	1	1	1	1	0	0.645	0.413	0.646	0.917974	0.912433	0.983555	4	1.22	3.25	146.2	93.5
Medium	IsMasterProtein	Q15369-1	elongin-C [OS=Homo sapiens]	0.016	2.653	9	1	12	1	1	112	12.5	4.78	1.69		1.93		1.88	1.65	0		0	0		3.36	1		1		1	1	1		1	1		1	0	0.65	0.551	0.856	0.917974	0.967443	0.983555	2.93	1.71	4.26	135.9	88.4
High	IsMasterProtein	P61513	60S ribosomal protein L37a [OS=Homo sapiens]	0.01	3.467	10	2	6	2	1	92	10.3	10.43	0	0	0				0					0	1	1	1				1					1	0	0.696	0.454	0.576	0.944177	0.943353	0.983555	19.95	6.34	15.11	152.6	100.7
Medium	IsMasterProtein	Q969G5	Caveolae-associated protein 3 [OS=Homo sapiens]	0.02	2.255	6	1	6	1	1	261	27.7	6.43	0		0	0	0								1		1	1	1								0	0.632	0.435	0.66	0.917974	0.912433	0.983555	5.44	3.18	8.33	143.9	91.1
Low	IsMasterProtein	Q96LA5-1	Fc receptor-like protein 2 [OS=Homo sapiens]	0.055	1.608	2	1	1	1	1	508	55.5	6.37	0												1												0	0.631	0.331	0.521	0.917974	0.875092	0.983555	3.97	1.16	2.37	153.6	95.8
High	IsMasterProtein	P55795	heterogeneous nuclear ribonucleoprotein H2 [OS=Homo sapiens]	0	44.98	19	7	128	2	1	449	49.2	6.3	31.54	19.66	25.25	23.81	24.12	20.16	13.49	16.41	13.3	14.06	10.15	12.12	4	4	6	4	4	4	3	4	4	4	3	4	0	0.627	0.372	0.617	0.9143	0.882081	0.983555	8.4	1.69	7.68	152.4	90.8
High	IsMasterProtein	P62263	40S ribosomal protein S14 [OS=Homo sapiens]	0	16.441	31	4	44	4	1	151	16.3	10.05	7.5	7.77	7.33	5.92	7.88	5.17	4.52	4.41	4.06	3.75	4.86	2.89	3	3	4	3	2	2	2	2	2	2	2	2	0	0.645	0.355	0.588	0.917974	0.888038	0.983555	8.5	2.06	5.08	150.9	96.1
High	IsMasterProtein	Q08J23	tRNA (Cytosine(34)-C(5))-methyltransferase [OS=Homo sapiens]	0	14.526	8	5	10	5	1	767	86.4	6.77	0	0	0	2.69	1.76				1.84			0	3	2	1	1	1				1			1	0	0.579	0.406	0.661	0.895049	0.911024	0.983555	8.02	6.54	10.86	141.5	90.9
Medium	IsMasterProtein	Q8ND56	protein LSM14 homolog A [OS=Homo sapiens]	0.024	2.012	2	1	1	1	1	463	50.5	9.52			0												1										0	0.636	0.389	0.612	0.917974	0.910878	0.983555	3.29	0.98	3.42	147.5	95.8
Low	IsMasterProtein	P51572-2	Isoform 2 of B-cell receptor-associated protein 31 [OS=Homo sapiens]	0.063	1.517	3	1	1	1	1	313	34.7	7.84			0												1										0	0.627	0.388	0.628	0.917974	0.892461	0.983555	3.83	2.22	4.53	150	94
High	IsMasterProtein	P84085	ADP-ribosylation factor 5 [OS=Homo sapiens]	0	21.287	23	3	9	1	1	180	20.5	6.79	4.91	4.12	9.96	1.98									2	1	2	2									0	0.629	0.394	0.613	0.91247	0.910156	0.983555	3.65	1.35	3.84	148.6	94.5
Low	IsMasterProtein	Q9NZT2-1	opioid growth factor receptor [OS=Homo sapiens]	0.059	1.555	1	1	1	1	1	677	73.3	4.84	0												1												0	0.606	0.49	0.738	0.905397	0.949047	0.983555	11	9.39	20.39	144.9	90.6
High	IsMasterProtein	P50991	T-complex protein 1 subunit delta [OS=Homo sapiens]	0	14.853	11	5	9	5	1	539	57.9	7.83	0	2.34	4.86	2.72	0	0	0						1	1	2	1	1	2	1						0	0.664	0.575	0.83	0.931585	0.994129	0.983555	6.07	7.46	7.16	145.1	85.6
Medium	IsMasterProtein	P47897	glutamine--tRNA ligase [OS=Homo sapiens]	0.016	2.51	3	2	2	1	1	775	87.7	7.15		0					0							1					1						0	0.608	0.423	0.663	0.91037	0.910878	0.983555	5.4	5.29	12.8	147.1	89.4
High	IsMasterProtein	P62258-1	14-3-3 protein epsilon [OS=Homo sapiens]	0	73.61	54	14	179	12	1	255	29.2	4.74	33.15	30.25	26.01	22.95	22.88	24.39	22.38	20.83	19.78	20.33	16.26	18.46	11	12	10	12	11	9	9	8	10	11	8	9	3	0.606	0.555	0.934	0.905397	0.96767	0.999845	8.01	7.03	12.75	135	85.1
High	IsMasterProtein	P29692-2	Isoform 2 of Elongation factor 1-delta [OS=Homo sapiens]	0	40.539	14	6	67	6	1	647	71.4	6.42	10.94	12.07	14.76	14.18	4.12	8.27	4.55	4.7	3.8	6.73	2.65	2.93	4	5	6	5	4	3	4	4	5	4	3	5	0	0.534	0.592	1.087	0.895049	0.994129	0.983555	7.54	6.5	14.26	129.5	81.8
Medium	IsMasterProtein	P53365	Arfaptin-2 [OS=Homo sapiens]	0.037	1.769	5	1	3	1	1	341	37.8	6.04		0	0	0										1	1	1									0	0.626	0.37	0.586	0.91037	0.882081	0.983555	6.25	2.24	4.67	150.3	94.1
Medium	IsMasterProtein	O43747-2	Isoform 2 of AP-1 complex subunit gamma-1 [OS=Homo sapiens]	0.016	2.762	4	2	3	2	1	825	91.7	6.8	0			0					0				1			1					1				0	0.59	0.372	0.667	0.896809	0.892461	0.983555	7.82	5.62	12.86	149.1	91.1
High	IsMasterProtein	P13639	Elongation factor 2 [OS=Homo sapiens]	0	43.048	15	12	62	11	1	858	95.3	6.83	10.33	7.8	7.79	7.31	2.62	0	3.74	5.12	1.91	0	1.92	2.02	11	5	6	5	2	3	3	3	4	1	2	2	1	0.596	0.452	0.765	0.90343	0.942666	0.983555	9.14	6.9	7.89	142.2	86.9
High	IsMasterProtein	Q9Y262	eukaryotic translation initiation factor 3 subunit L [OS=Homo sapiens]	0	23.191	11	7	31	7	1	564	66.7	6.34	11.68	6.34	8.67	7.31	4.54	2.57	4.75	3.05		0		0	7	4	4	4	2	2	2	1		1		1	0	0.637	0.4	0.61	0.917974	0.911024	0.983555	8.29	3.03	5.29	152.1	93.7
High	IsMasterProtein	Q6DD88	Atlastin-3 [OS=Homo sapiens]	0.007	4.124	2	1	11	1	1	541	60.5	5.66	0	2.54	2.61	0	0		2.61	0	2.1	0	0	2.1	1	1	1	1	1		1	1	1	1	1	1	0	0.614	0.514	0.822	0.905397	0.951696	0.983555	4.11	1.12	8.24	141.7	86.9
High	IsMasterProtein	P60866-2	Isoform 2 of 40S ribosomal protein S20 [OS=Homo sapiens]	0	16.913	16	2	31	2	1	142	16	9.32	5.34	3.33	4.85	4.95	3.01	4.83	3.26	2.31	2.7	2.34	2.19	0	2	2	2	2	2	2	2	2	1	1	1	1	0	0.619	0.366	0.59	0.905397	0.891763	0.983555	2.64	0.96	2.37	150	94.6
High	IsMasterProtein	Q969Q0	60S ribosomal protein L36a-like [OS=Homo sapiens]	0	4.95	15	2	24	1	1	106	12.5	10.65	1.68	5.34	5.37	2.58	5.71	1.73	0	1.97	0	1.85	1.86	0	1	2	1	2	1	1	1	1	1	1	1	1	0	0.618	0.01	0.01	0.905397	1.54659e-16	3.42949e-16	3.13			183.5	116.5
High	IsMasterProtein	Q99536	Synaptic vesicle membrane protein VAT-1 homolog [OS=Homo sapiens]	0	24.036	22	5	41	5	1	393	41.9	6.29	4.52	2.54	4.36	2.85	2.12	0	1.73	0	4.17	1.7	1.68	0	3	4	4	3	2	3	3	1	1	2	1	1	0	0.63	0.554	0.883	0.905397	0.96767	0.995988	5.98	6.31	9.77	136.8	87.1
High	IsMasterProtein	Q01130	serine/arginine-rich splicing factor 2 [OS=Homo sapiens]	0	26.707	23	5	50	5	1	221	25.5	11.85	9.63	9.67	8.94	6.32	5.73	0	0	0	5.01	4.51	0	4.69	4	5	4	5	3	3	2	2	3	2	3	2	0	0.596	0.5	0.853	0.90343	0.951696	0.983555	4.9	4.13	12.24	141	86.7
High	IsMasterProtein	P62854	40S ribosomal protein S26 [OS=Homo sapiens]	0	10.476	21	2	10	2	1	115	13	11	0	1.71	0	0	0		3.6	2.02					1	1	1	1	1		2	2					0	0.59	0.338	0.553	0.901325	0.881324	0.983555	5.55	0.75	2.97	151.6	96
High	IsMasterProtein	P40925-3	Isoform 3 of Malate dehydrogenase, cytoplasmic [OS=Homo sapiens]	0	9.597	14	5	11	5	1	352	38.6	7.71	1.81	0	0	0		0		0		0			2	1	2	3		1		1		1			0	0.705	0.834	1.213	0.944177	0.995967	0.983555	8.37	13.79	13.24	124.2	76.5
High	IsMasterProtein	Q9UN86	Ras GTPase-activating protein-binding protein 2 [OS=Homo sapiens]	0	24.009	12	5	19	5	1	482	54.1	5.55	0	3.95	4.97	7.62	0	7.55	3.35	7.75	2.71				1	1	4	3	1	2	1	3	1				0	0.641	0.421	0.634	0.917974	0.912433	0.983555	5.73	2.72	3.32	151.2	91.8
Low	IsMasterProtein	Q5T5P2-10	Isoform 10 of Sickle tail protein homolog [OS=Homo sapiens]	0.147	1.157	1	1	1	1	1	1374	150.4	9.03											0												1		0	0.62	1.117	1.798	0.917974	0.995967	0.983555	6.09	12.24	10.49	110.7	69.1
High	IsMasterProtein	P62714	serine/threonine-protein phosphatase 2A catalytic subunit beta isoform [OS=Homo sapiens]	0	6.509	11	3	7	1	1	309	35.6	5.43	0	0	0	0			0						2	2	1	1			1						2	0.617	0.549	0.914	0.905397	0.968803	0.999845	3.25	4	9.62	139.5	86.2
Low	IsMasterProtein	Q96P11-2	Isoform 2 of Probable 28S rRNA (cytosine-C(5))-methyltransferase [OS=Homo sapiens]	0.141	1.188	2	1	1	1	1	466	50.4	9.03		0												1											0	0.595	0.353	0.565	0.905397	0.879016	0.983555	1.2	1.67	4.47	155.3	92.4
High	IsMasterProtein	P20700	Lamin-B1 [OS=Homo sapiens]	0	8.597	8	5	12	5	1	586	66.4	5.16	0	0	0		0		0						3	4	1		1		2						0	0.816	0.933	1.285	0.967171	0.995967	0.983555	29.85	40.67	10.13	128.8	65.8
Medium	IsMasterProtein	Q8NHH9	Atlastin-2 [OS=Homo sapiens]	0.021	2.054	2	1	1	1	1	583	66.2	5.48	0												1												0	0.608	0.387	0.651	0.905397	0.892461	0.983555	3.74	1.52	4.12	149.5	92.2
High	IsMasterProtein	Q00765	Receptor expression-enhancing protein 5 [OS=Homo sapiens]	0	6.467	11	2	11	2	1	189	21.5	8.1	0	0	0	0		2.03	0		0	4.27	2.36		1	1	1	1		1	1		1	1	1		0	0.613	0.503	0.802	0.905397	0.951696	0.983555	2.21	1.94	3.81	142.5	86.7
High	IsMasterProtein	Q14914	Prostaglandin reductase 1 [OS=Homo sapiens]	0	22.627	19	4	28	4	1	329	35.8	8.29	9.7	9.52	7.23	3.73	2.23		2.24	2.06	4.33	4.3	4.79	2.27	3	3	3	2	2		1	1	2	1	2	1	0	0.619	0.623	1.029	0.905397	0.995967	0.983555	9.23	10.08	9.22	133.7	83.1
High	IsMasterProtein	Q13185	chromobox protein homolog 3 [OS=Homo sapiens]	0	28.079	22	4	40	3	1	183	20.8	5.33	12.39	3.6	13.56	7.99	7.29	6.76	2.46		5.85	5.03	7.65	7.6	3	3	3	2	3	2	2		3	2	3	3	1	0.603	0.667	1.106	0.905397	0.995967	0.983555	7.47	7.05	12.37	132.2	80.2
High	IsMasterProtein	P47755	F-actin-capping protein subunit alpha-2 [OS=Homo sapiens]	0.01	3.208	10	2	2	1	1	286	32.9	5.85				0					0							1					1				0	0.577	0.841	1.466	0.90343	0.995967	0.983555	5.53	6.38	11.95	124.9	70.1
High	IsMasterProtein	Q86V81	THO complex subunit 4 [OS=Homo sapiens]	0	10.683	11	2	8	2	1	257	26.9	11.15	0	1.76			0				0		0	0	1	1			1				1		1	1	0	0.637	0.544	0.792	0.917974	0.967443	0.983555	6.19	11.64	12.91	147.8	88.7
High	IsMasterProtein	P63104-1	14-3-3 protein zeta/delta [OS=Homo sapiens]	0	73.239	52	13	135	10	1	245	27.7	4.79	28.55	25.01	23.07	19.44	10.52	14.08	13.09	13.45	15.25	15.67	11.05	13.35	11	11	11	11	7	8	8	9	9	7	8	7	2	0.583	0.514	0.918	0.896809	0.951696	0.999845	6.51	5.76	12.77	141.2	85.9
High	IsMasterProtein	Q2NL82	Pre-rRNA-processing protein TSR1 homolog [OS=Homo sapiens]	0	15.438	4	3	7	3	1	804	91.8	7.42	2.46	4.2	2.52	1.7									3	2	1	1									0	0.613	0.387	0.62	0.905397	0.902569	0.983555	4.2	1.4	2.57	152.3	91.4
High	IsMasterProtein	P32119	Peroxiredoxin-2 [OS=Homo sapiens]	0	17.609	27	5	38	4	1	198	21.9	5.97	8.9	9.81	6.64	5.56	1.72	4.37	5.04	4	1.74	1.96	2.54	5.21	3	2	2	2	1	1	2	2	1	2	3	1	0	0.615	0.617	0.987	0.905397	0.995967	0.983555	3.47	4.87	9.53	136.5	81.6
High	IsMasterProtein	P08238	Heat shock protein HSP 90-beta [OS=Homo sapiens]	0	148.746	42	28	422	17	1	724	83.2	5.03	70.82	57.35	62.83	71.35	51.45	39.45	39.37	46.57	39.21	34.41	25.71	28.06	24	24	23	23	17	16	16	15	16	13	13	14	11	0.549	0.463	0.832	0.895049	0.944025	0.983555	8.38	6.24	9.4	144	86.5
High	IsMasterProtein	P07900-2	Isoform 2 of Heat shock protein HSP 90-alpha [OS=Homo sapiens]	0	116.574	30	22	304	12	1	854	98.1	5.16	56.21	41	48.02	53.85	37.77	26.16	37.28	30.96	27.01	25.87	18.24	24.49	20	18	18	19	12	12	12	11	12	13	13	12	0	0.557	0.468	0.827	0.895049	0.948564	0.983555	7.28	6.06	9.53	143.3	86.2
Medium	IsMasterProtein	Q96DG6	Carboxymethylenebutenolidase homolog [OS=Homo sapiens]	0.02	2.153	3	1	8	1	1	245	28	7.18	0	3.41		0		0	0					0	1	1		1		1	1					1	0	0.595	0.676	1.135	0.90343	0.995967	0.983555	2.98	3.94	8.51	132.3	78.6
High	IsMasterProtein	P61981	14-3-3 protein gamma [OS=Homo sapiens]	0	66.248	43	11	157	7	1	247	28.3	4.89	28.33	25.33	23.79	29.48	18.89	8.09	20.73	14.39	10.95	16.34	9.59	12.01	9	9	11	9	8	6	9	9	9	8	7	8	3	0.586	0.527	0.933	0.896809	0.961915	0.999845	10.33	5.14	14.06	138.8	83.5
High	IsMasterProtein	O43707	Alpha-actinin-4 [OS=Homo sapiens]	0	549.567	66	55	1553	42	1	911	104.8	5.44	371.26	341.6	379.51	369.1	242.3	222.53	225.02	209.93	214.67	203.53	205.5	228.2	54	51	53	53	48	43	45	44	44	46	46	44	13	0.56	0.52	0.932	0.895049	0.955859	0.999845	8.83	8.46	16.68	141.3	83.7
Medium	IsMasterProtein	P40855-1	Peroxisomal biogenesis factor 19 [OS=Homo sapiens]	0.026	1.97	7	1	1	1	1	299	32.8	4.34				0												1									0	0.619	0.629	1.021	0.905397	0.995967	0.983555	7.21	5.33	6.94	133.1	83.1
High	IsMasterProtein	Q8N1F7-1	Nuclear pore complex protein Nup93 [OS=Homo sapiens]	0	13.087	8	3	7	3	1	819	93.4	5.72	0	2.16	5.15	0			0						1	1	3	1			1						0	0.711	0.533	0.78	0.944177	0.951696	0.983555	7.04	5.79	12.71	143.9	85.9
Low	IsMasterProtein	P02452	Collagen alpha-1(I) chain [OS=Homo sapiens]	0.14	1.203	1	1	1	1	1	1464	138.9	5.8		0												1											0	0.593	0.578	0.995	0.905397	0.968803	0.983555	2.99	2.78	4.82	136.6	82.3
High	IsMasterProtein	P11413-2	Isoform Long of Glucose-6-phosphate 1-dehydrogenase [OS=Homo sapiens]	0	13.48	13	7	22	7	1	561	63.8	6.89	1.81	0	0	0		0	0		0		0		6	3	2	1		1	1		1		2		0	0.615	0.551	0.932	0.905397	0.967443	0.999845	4.94	6.18	9.03	137.7	83.2
High	IsMasterProtein	P01111	GTPase NRas [OS=Homo sapiens]	0	17.706	24	3	22	3	1	189	21.2	5.17	5.41	6.89	6.13	4.55	3.84	0		3.57	3.56	0	2.82	2.94	3	2	2	2	1	2		2	2	1	1	1	0	0.497	0.413	0.843	0.880561	0.912433	0.983555	5.12	5.02	8.45	147.2	86.3
High	IsMasterProtein	P62241	40S ribosomal protein S8 [OS=Homo sapiens]	0	32.791	32	6	77	6	1	208	24.2	10.32	12.26	16.84	12	20.08	9.92	4.16	9.24	9.05	1.99	0	1.91	0	6	6	6	6	5	4	5	4	4	2	3	3	0	0.575	0.301	0.534	0.895049	0.854302	0.983555	6.61	1.66	2.31	155.8	93
Low	IsMasterProtein	P00966	Argininosuccinate synthase [OS=Homo sapiens]	0.117	1.272	2	1	1	1	1	412	46.5	8.02	0												1												0	0.58	0.587	1.014	0.898777	0.968803	0.983555	4.74	3.9	14.27	138.3	80.3
High	IsMasterProtein	P61204	ADP-ribosylation factor 3 [OS=Homo sapiens]	0	22.132	30	4	12	2	1	181	20.6	7.43	3.21	4.12	7.41	3.85				0					2	3	2	3				1					2	0.61	0.5	0.817	0.905397	0.951696	0.983555	2.98	2.74	4.9	144.6	87
Medium	IsMasterProtein	Q13045-1	protein flightless-1 homolog [OS=Homo sapiens]	0.033	1.822	1	1	2	1	1	1269	144.7	6.05		0				0								1				1							0	0.593	0.324	0.545	0.905397	0.856016	0.983555	3.52	1.31	2.29	156.1	92.3
High	IsMasterProtein	Q8IYB3	Serine/arginine repetitive matrix protein 1 [OS=Homo sapiens]	0	6.887	2	2	18	2	1	904	102.3	11.84	0	2.6	2.37	5.12	2.63	2.34	2.58	2.21	0	2.1	0	2.04	1	1	1	1	2	1	1	2	2	1	1	2	0	0.75	0.436	0.618	0.951691	0.928257	0.983555	32.68	11.55	6.99	154.2	89.8
High	IsMasterProtein	Q92598	Heat shock protein 105 kDa [OS=Homo sapiens]	0	66.563	23	16	97	14	1	858	96.8	5.39	13.88	11.81	8.28	11.89	0	3.38	3.03	3.57	6.01	1.86	6.18	1.68	10	8	9	10	3	5	6	6	6	4	5	5	1	0.66	0.786	1.205	0.924629	0.995967	0.983555	9.06	13.15	17.05	129.5	74
High	IsMasterProtein	P62424	60S ribosomal protein L7a [OS=Homo sapiens]	0	40.586	33	10	113	10	1	266	30	10.61	27.34	20.81	17.41	20.92	12.47	16.83	11.32	11.37	1.75	0	9.76	9.6	10	9	9	10	7	7	6	6	6	4	6	5	0	0.599	0.358	0.591	0.905397	0.888038	0.983555	6.98	2.02	4.25	156.5	90.3
Low	IsMasterProtein	P04080	Cystatin-B [OS=Homo sapiens]	0.06	1.548	12	1	1	1	1	98	11.1	7.56	0												1												0	0.574	0.728	1.194	0.896809	0.995967	0.983555	6.41	10.04	6.17	128.1	79
Low	IsMasterProtein	P40938	replication factor C subunit 3 [OS=Homo sapiens]	0.066	1.51	4	1	1	1	1	356	40.5	8.34	0												1												0	0.543	0.01	0.01	0.895049	1.54659e-16	3.42949e-16	4.99			197.3	102.7
High	IsMasterProtein	Q13409-1	cytoplasmic dynein 1 intermediate chain 2 [OS=Homo sapiens]	0	5.884	5	2	7	2	1	638	71.4	5.2	0	1.69	2				1.73		1.75			1.87	1	1	1				1		1			1	0	0.564	0.603	1.09	0.895049	0.995967	0.983555	4.39	4.57	15.23	139	78.6
High	IsMasterProtein	P14618	Pyruvate kinase PKM [OS=Homo sapiens]	0	31.918	26	10	60	10	1	531	57.9	7.84	6.25	4.17	6	4.16	3.84	1.9	1.65	1.72	1.87	0	1.75		6	7	7	9	5	5	3	4	3	3	2		0	0.559	0.49	0.849	0.895049	0.951696	0.983555	7.48	3.19	7.89	148.4	83.7
High	IsMasterProtein	P43487	Ran-specific GTPase-activating protein [OS=Homo sapiens]	0	4.448	4	1	5	1	1	201	23.3	5.29	1.83	1.66	0						0		0		1	1	1						1		1		0	0.568	0.657	1.16	0.895049	0.995967	0.983555	1.38	2.52	4.91	134.1	76.1
High	IsMasterProtein	P62917	60S ribosomal protein L8 [OS=Homo sapiens]	0	28.685	25	7	73	7	1	257	28	11.03	13.57	18.02	13.98	14.29	11.87	6.68	9.63	7.5	2.44	3.99	2.52	4.81	5	6	6	5	4	3	2	3	4	3	3	2	0	0.579	0.341	0.631	0.895049	0.881812	0.983555	5.06	2.57	5.47	155.6	88.9
High	IsMasterProtein	P62847-4	Isoform 4 of 40S ribosomal protein S24 [OS=Homo sapiens]	0	12.128	8	2	9	2	1	289	32.4	10.15	3.18	1.87	3.16	3.03	1.81	1.95	0	2.37					1	2	1	1	1	1	1	1					0	0.533	0.279	0.528	0.893012	0.795478	0.983555	6.19	0.93	2.34	160.3	91.4
High	IsMasterProtein	Q96SB4-3	Isoform 1 of SRSF protein kinase 1 [OS=Homo sapiens]	0	5.699	2	2	9	2	1	826	92.4	7.71	1.8	2.57	2.34	2.3	0	1.78	0	1.9	0				1	1	1	1	1	1	1	1	1				0	0.532	0.01	0.01	0.895049	1.54659e-16	3.42949e-16	2.83			195.8	104.2
High	IsMasterProtein	P60228	Eukaryotic translation initiation factor 3 subunit E [OS=Homo sapiens]	0	26.083	16	6	17	6	1	445	52.2	6.04	0	0	6.6	2.47		0		0					2	6	3	2		1		1					0	0.559	0.304	0.553	0.895049	0.856016	0.983555	4.36	1.6	3.12	159.9	90.4
High	IsMasterProtein	Q8N7H5	RNA polymerase II-associated factor 1 homolog [OS=Homo sapiens]	0	8.518	4	2	6	2	1	531	59.9	4.63	2.68		1.91	0	0		0			0			1		1	1	1		1			1			0	0.732	0.481	0.724	0.944177	0.951696	0.983555	17.34	9.05	13.4	151.4	85.4
Low	IsMasterProtein	P17931	Galectin-3 [OS=Homo sapiens]	0.06	1.543	3	1	2	1	1	250	26.1	8.56	0		0										1		1										0	0.566	0.563	0.984	0.895049	0.982003	0.983555	2.62	3	9.01	138.7	81.9
High	IsMasterProtein	Q8WWM7-3	Isoform 3 of Ataxin-2-like protein [OS=Homo sapiens]	0	8.119	3	3	10	3	1	1097	115.5	8.66	0	0	0	0		0	0	0					1	1	3	2		1	1	1					0	0.551	0.307	0.535	0.895049	0.856016	0.983555	3.16	0.94	2.03	169.8	95.4
High	IsMasterProtein	P51858	hepatoma-derived growth factor [OS=Homo sapiens]	0	7.65	16	4	11	4	1	240	26.8	4.73	0	1.62	0	0									2	3	1	3									0	0.505	0.544	1.028	0.884198	0.967443	0.983555	3.72	3.71	10.94	140.9	79.5
High	IsMasterProtein	Q14240-2	Isoform 2 of Eukaryotic initiation factor 4A-II [OS=Homo sapiens]	0	8.766	9	3	5	3	1	408	46.5	5.48	1.94		3.05	3.01					2.39				2		1	1					1				0	0.578	0.302	0.528	0.895049	0.854302	0.983555	5.16	1.14	3.02	161	90.4
High	IsMasterProtein	Q9UHD9	Ubiquilin-2 [OS=Homo sapiens]	0	26.509	10	4	24	1	1	624	65.7	5.22	8.6	7.85	7.43	7.9		0	0	2.83	3.59		2.55	2.47	2	2	3	2		3	1	1	1		1	2	0	0.538	0.559	1.035	0.895049	0.97263	0.983555	1.83	2.77	6.62	144.4	77
High	IsMasterProtein	P54727	UV excision repair protein RAD23 homolog B [OS=Homo sapiens]	0	18.892	22	7	18	7	1	409	43.1	4.84	0	0	0	1.84	0			0	0				4	1	5	2	2			1	2				0	0.649	0.796	1.334	0.917974	0.995967	0.983555	7.22	14.94	15.46	131.9	74
High	IsMasterProtein	O95817	BAG family molecular chaperone regulator 3 [OS=Homo sapiens]	0.007	3.528	2	1	13	1	1	575	61.6	6.95	2.33	4.11	2.12	4.75	2.08	2.22	1.73	1.72		2.24		3.41	1	1	1	1	1	1	1	1		1		1	0	0.56	0.529	0.93	0.895049	0.967443	0.999845	2.75	1.72	10.21	143.3	80
High	IsMasterProtein	P07814	Bifunctional glutamate/proline--tRNA ligase [OS=Homo sapiens]	0	18.94	6	9	33	8	1	1512	170.5	7.33	6.01	3.94	3.79	7.67	0	1.91	1.78	1.81		0			7	3	4	4	3	2	3	1		1			1	0.458	0.3	0.657	0.880561	0.854302	0.983555	4.47	2.18	6.36	156.1	85.7
High	IsMasterProtein	P08727	Keratin, type I cytoskeletal 19 [OS=Homo sapiens]	0	86.256	56	22	142	14	1	400	44.1	5.14	21.41	18.14	20.48	17.93	2.24	6.49	1.92	3.66	0	1.67	0	0	17	16	17	15	11	10	9	7	2	3	3	2	1	0.518	0.259	0.487	0.884198	0.795478	0.983555	6.75	1.9	3.58	165.1	90
Medium	IsMasterProtein	P26196	Probable ATP-dependent RNA helicase DDX6 [OS=Homo sapiens]	0.021	2.069	2	1	1	1	1	483	54.4	8.66	0												1												0	0.557	0.302	0.548	0.895049	0.813249	0.983555	2.15	0.55	1.02	161.3	89.2
High	IsMasterProtein	P12814-3	Isoform 3 of Alpha-actinin-1 [OS=Homo sapiens]	0	257.428	49	39	675	26	1	914	105.5	5.41	157.55	138.31	166.59	139.98	99.6	80.8	92.32	81.87	88.76	82.28	91.29	83.4	37	34	32	30	23	22	25	22	26	25	24	24	0	0.543	0.57	1.055	0.895049	0.972155	0.983555	5.18	5.86	15.52	141.8	80.5
Medium	IsMasterProtein	Q9UL16	Cilia- and flagella-associated protein 45 [OS=Homo sapiens]	0.02	2.191	1	1	2	1	1	551	65.7	8.9	0			0									1			1									0	0.55	0.458	0.83	0.895049	0.926212	0.983555	1.8	1.7	5.73	149.8	81.7
Medium	IsMasterProtein	P52888	thimet oligopeptidase [OS=Homo sapiens]	0.033	1.795	1	1	2	1	1	689	78.8	6.05	0	0											1	1											0	0.556	0.559	1.001	0.895049	0.972155	0.983555	3.36	3.46	12.82	141.9	78.6
Low	IsMasterProtein	P61923-4	Isoform 4 of Coatomer subunit zeta-1 [OS=Homo sapiens]	0.06	1.554	6	1	1	1	1	185	21.1	4.88				0												1									0	0.549	0.454	0.826	0.895049	0.932168	0.983555	3.01	3.44	9.78	148	83
Low	IsMasterProtein	Q96N76-2	Isoform 2 of Urocanate hydratase [OS=Homo sapiens]	0.099	1.35	2	1	1	1	1	736	80.9	7.01	0												1												0	0.554	0.779	1.379	0.895049	0.995967	0.983555	4.05	8.95	11.51	125.5	72.5
High	IsMasterProtein	P06753-2	Isoform 2 of Tropomyosin alpha-3 chain [OS=Homo sapiens]	0	40.246	34	10	98	8	1	248	29	4.78	14.86	10.04	17.43	12.05	5.56	7.76	4.24	2.4	8.44	6.58	4.86	5.77	8	9	9	8	5	4	3	1	7	7	6	7	2	0.531	0.788	1.538	0.893324	0.995967	0.983555	7.72	20.95	12	127.8	69.9
High	IsMasterProtein	P62979	Ubiquitin-40S ribosomal protein S27a [OS=Homo sapiens]	0	21.869	31	5	164	5	1	156	18	9.64	18.06	16.07	18.24	12.05	12.87	8.59	10.86	10.57	9.08	10.07	10.05	5.93	4	4	5	4	5	5	4	4	3	5	4	4	0	0.573	0.456	0.815	0.895049	0.944025	0.983555	4.48	2.28	9.65	149.3	84.3
High	IsMasterProtein	P62861	40S ribosomal protein S30 [OS=Homo sapiens]	0.007	3.936	17	1	8	1	1	59	6.6	12.15	2.45	2.37	2.11	1.94	0			0			0	0	1	1	1	1	1			1			1	1	0	0.552	0.369	0.662	0.895049	0.892461	0.983555	2.02	1.02	3.21	155.8	86.8
Low	IsMasterProtein	Q15024	Exosome complex component RRP42 [OS=Homo sapiens]	0.092	1.383	3	1	3	1	1	291	31.8	5.19			0	0							0				1	1							1		0	0.54	0.7	1.298	0.895049	0.995967	0.983555	2.2	5.66	9.57	134	72.3
High	IsMasterProtein	O00151	PDZ and LIM domain protein 1 [OS=Homo sapiens]	0	32.119	39	9	41	9	1	329	36	7.02	7.93	7.19	4.44	5.31	4.41	3.72	5.12	5.31	0	2.1	1.64	4.25	5	7	3	4	2	1	1	2	2	1	2	1	0	0.538	0.68	1.206	0.895049	0.995967	0.983555	5.91	12.88	16.67	137.5	73.3
High	IsMasterProtein	Q32MZ4	Leucine-rich repeat flightless-interacting protein 1 [OS=Homo sapiens]	0	19.815	10	7	22	7	1	808	89.2	4.65	2.15	1.89	2.12	2.05	0	0		0	0		0	0	4	1	3	4	2	2		1	2		1	2	0	0.574	0.639	1.101	0.895049	0.995967	0.983555	6.18	4.91	14.85	135.5	74.9
High	IsMasterProtein	P09497-2	Isoform Non-brain of Clathrin light chain B [OS=Homo sapiens]	0	14.216	24	6	36	6	1	211	23.2	4.69	1.75	0	3.34	0	0	0	0	0	0	1.71	0	1.9	4	5	5	2	3	1	1	1	1	1	2	1	0	0.568	0.718	1.232	0.895049	0.995967	0.983555	4.47	10.88	20.09	143.6	78.8
Medium	IsMasterProtein	Q5T1J5	Putative coiled-coil-helix-coiled-coil-helix domain-containing protein CHCHD2P9, mitochondrial [OS=Homo sapiens]	0.016	2.781	19	1	5	1	1	151	15.5	9.89	0	0				0			0		0		1	1				1			1		1		0	0.523	0.587	1.131	0.893324	0.968803	0.983555	5.38	5.05	21.8	143.1	75.2
High	IsMasterProtein	P83916	Chromobox protein homolog 1 [OS=Homo sapiens]	0	15.725	15	2	26	1	1	185	21.4	4.93	7.43	5.87	8.84	4.85	7.18	6.28	4.44	2.94	5.54	2.63	5.26	6.68	2	1	2	1	2	2	2	1	2	1	2	2	0	0.538	0.645	1.24	0.895049	0.995967	0.983555	3.42	3.51	15.96	136.7	74.5
High	IsMasterProtein	Q00341-1	Vigilin [OS=Homo sapiens]	0	5.113	1	2	8	2	1	1268	141.4	6.87	2.04		1.77	0		0							1		1	2		1							0	0.488	0.254	0.462	0.880561	0.775633	0.983555	4.79	0.59	1.97	169.7	89.7
High	IsMasterProtein	Q14152	Eukaryotic translation initiation factor 3 subunit A [OS=Homo sapiens]	0	39.959	13	13	44	13	1	1382	166.5	6.79	14	9.37	9.41	7.19	2.29	2.57	0	2.2					11	7	8	9	2	1	1	2					0	0.6	0.329	0.555	0.905397	0.877431	0.983555	8.08	2.1	4.49	163.6	89
High	IsMasterProtein	O95218-1	Zinc finger Ran-binding domain-containing protein 2 [OS=Homo sapiens]	0	5.966	10	3	6	3	1	330	37.4	10.01	0	0	0										2	1	2										0	0.5	0.464	0.955	0.884198	0.944025	0.996405	4.36	5.53	13.97	146.4	77.2
High	IsMasterProtein	P67936	Tropomyosin alpha-4 chain [OS=Homo sapiens]	0	27.386	31	8	58	5	1	248	28.5	4.69	6.88	3.58	4.09	3.93	1.64	1.62	0	0	3.53	3.95	3.91	0	7	5	5	5	3	2	2	1	5	6	5	3	2	0.551	0.887	1.544	0.895049	0.996072	0.983555	5.21	8.13	14.59	123.7	64.8
Low	IsMasterProtein	Q9BZJ0	Crooked neck-like protein 1 [OS=Homo sapiens]	0.067	1.497	2	1	3	1	1	848	100.4	8						0		0		0								1		1		1			0	0.446	0.49	0.975	0.880561	0.948564	0.986672	5.47	7.1	24.92	165.3	68.6
High	IsMasterProtein	Q92734-1	Protein TFG [OS=Homo sapiens]	0	10.999	9	3	6	3	1	400	43.4	5.1	3.26	5.38	0	4.08									2	2	1	1									0	0.515	0.453	0.845	0.884198	0.942666	0.983555	6.21	3.65	7.28	152.6	78.9
High	IsMasterProtein	P06733-1	alpha-enolase [OS=Homo sapiens]	0	99.726	50	17	193	17	1	434	47.1	7.39	41.5	36.34	39.9	37.43	18.51	15.06	21.71	22.92	15.13	22.47	18.4	23.6	14	15	13	12	10	9	10	7	13	11	8	9	0	0.501	0.594	1.184	0.880561	0.994372	0.983555	4.02	7.18	12.55	141	73.7
High	IsMasterProtein	P46781	40S ribosomal protein S9 [OS=Homo sapiens]	0	23.741	31	8	51	8	1	194	22.6	10.65	7.92	7.78	4.42	4.08	5.6	3.82	1.91	3.92	0	0		1.79	7	6	7	8	4	3	4	3	1	1		2	0	0.509	0.27	0.523	0.884198	0.795478	0.983555	3.69	1.05	2.86	167.3	86.4
High	IsMasterProtein	P46459	Vesicle-fusing ATPase [OS=Homo sapiens]	0.009	3.14	2	2	2	2	1	744	82.5	6.95	0												2												0	0.53	0.312	0.636	0.895049	0.854302	0.983555	4.4	1.4	4.25	169.3	88.3
Medium	IsMasterProtein	P35237	serpin B6 [OS=Homo sapiens]	0.022	2.05	4	1	2	1	1	376	42.6	5.27			0	0											1	1									0	0.522	0.698	1.353	0.895049	0.995967	0.983555	4.02	7.3	10.12	134.1	69
High	IsMasterProtein	P52294	Importin subunit alpha-5 [OS=Homo sapiens]	0	9.677	5	2	7	2	1	538	60.2	5.01	2.94	1.79	1.98	2.27	0		0						1	1	2	1	1		1						0	0.513	0.337	0.645	0.884198	0.881324	0.983555	2.09	0.98	5.17	161.5	83
High	IsMasterProtein	P16949-1	Stathmin [OS=Homo sapiens]	0	13.151	37	5	13	5	1	149	17.3	5.97	0	0	0	0							0	0	4	2	1	3							1	1	0	0.509	0.671	1.301	0.884198	0.995967	0.983555	4.87	4.46	16.55	140.4	72
High	IsMasterProtein	Q92522	Histone H1x [OS=Homo sapiens]	0	11.193	8	2	5	2	1	213	22.5	10.76	2.47	0	0		2.07		0						1	1	1		1		1						0	0.491	0.299	0.583	0.880561	0.854302	0.983555	1.84	0.7	3.89	164.4	85.7
Medium	IsMasterProtein	Q8N6T3-2	Isoform 2 of ADP-ribosylation factor GTPase-activating protein 1 [OS=Homo sapiens]	0.027	1.94	3	1	1	1	1	414	45.6	5.78		0												1											0	0.504	0.34	0.676	0.880561	0.879016	0.983555	2.97	0.87	4.81	163.9	81.2
High	IsMasterProtein	P09496-2	Isoform Non-brain of Clathrin light chain A [OS=Homo sapiens]	0	15.015	22	5	68	5	1	218	23.6	4.53	10.47	12.51	8.78	12.23	8.61	6.8	4.2	3.92	6.25	4.8	5.16	7.97	3	4	3	4	2	2	3	2	3	2	3	3	0	0.514	0.663	1.194	0.884198	0.995967	0.983555	6.7	9.79	15.47	144.6	72.4
Low	IsMasterProtein	Q92621	Nuclear pore complex protein Nup205 [OS=Homo sapiens]	0.14	1.201	1	1	2	1	1	2012	227.8	6.19	0					0							1					1							0	0.506	0.298	0.576	0.893012	0.822511	0.983555	3.22	1.7	7.79	166	84
High	IsMasterProtein	Q99436	Proteasome subunit beta type-7 [OS=Homo sapiens]	0	12.831	14	4	33	4	1	277	29.9	7.68	4.84	5.93	1.99	1.82	3.81	3.49	1.75	0	1.61	0	0	0	3	4	3	4	2	2	2	1	1	1	1	2	0	0.484	0.478	1.01	0.880561	0.951696	0.983555	7.71	9.12	7.78	149.8	75.2
Low	IsMasterProtein	Q16543	Hsp90 co-chaperone Cdc37 [OS=Homo sapiens]	0.076	1.435	2	1	1	1	1	378	44.4	5.25	0												1												0	0.506	0.428	0.852	0.884198	0.925747	0.983555	2.46	1.66	6.87	155.7	77.8
Medium	IsMasterProtein	Q16186	Proteasomal ubiquitin receptor ADRM1 [OS=Homo sapiens]	0.032	1.865	4	1	4	1	1	407	42.1	5.07			0	0		0						0			1	1		1						1	0	0.495	0.366	0.728	0.880561	0.890567	0.983555	2.18	1.71	6.8	160.4	80.8
High	IsMasterProtein	P18085	ADP-ribosylation factor 4 [OS=Homo sapiens]	0	19.027	23	3	7	1	1	180	20.5	7.14	5.01	4.12	7.41	1.98									2	1	1	2									0	0.493	0.313	0.634	0.880561	0.872055	0.983555	2.12	0.81	1.24	166.1	82
High	IsMasterProtein	Q15020	Squamous cell carcinoma antigen recognized by T-cells 3 [OS=Homo sapiens]	0	9.765	5	5	7	4	1	963	109.9	5.57	1.72	0	1.83	0									3	1	1	2									0	0.518	0.377	0.74	0.884198	0.892461	0.983555	3.81	2.21	4.54	160.7	80
High	IsMasterProtein	P27348	14-3-3 protein theta [OS=Homo sapiens]	0	51.375	36	8	115	4	1	245	27.7	4.78	22.43	25.03	28.39	24.06	13.18	11.46	13.67	1.86	10.36	14.31	1.73	11.81	8	7	8	8	7	6	7	4	6	6	2	5	0	0.483	0.396	0.813	0.880561	0.910878	0.983555	2.1	1.54	4.97	157.6	77.8
Medium	IsMasterProtein	P52948-1	nuclear pore complex protein Nup98-Nup96 [OS=Homo sapiens]	0.015	2.899	1	1	2	1	1	1817	197.5	6.4	0	1.74											1	1											0	0.49	0.256	0.503	0.880561	0.775633	0.983555	3.37	0.42	3.92	171.4	84.4
High	IsMasterProtein	P21333	Filamin-A [OS=Homo sapiens]	0	72.196	11	23	71	18	1	2647	280.6	6.06	8.47	5.3	6.37	4.58	2.7	2.38	2.3	2.17	2.34	2.01	4.72	2.59	10	7	11	10	1	1	3	2	2	2	3	3	0	0.516	0.496	0.981	0.884198	0.951696	0.983555	3.28	3.72	12.8	150.4	74.6
High	IsMasterProtein	P49321-3	Isoform 3 of Nuclear autoantigenic sperm protein [OS=Homo sapiens]	0	6.097	6	3	7	3	1	790	86.2	4.35	0	0	0	1.63	1.87				0				1	1	1	1	1				1				0	0.538	0.483	0.982	0.895049	0.951696	0.983555	6.73	6.47	18.23	154	75.8
High	IsMasterProtein	P56537-1	eukaryotic translation initiation factor 6 [OS=Homo sapiens]	0	14.256	22	4	17	4	1	245	26.6	4.68	4.66	5.33	6.19	4.46	1.87		0		0	0			4	2	3	3	1		1		1	1			0	0.658	0.56	0.869	0.922698	0.968803	0.986672	4.81	3.38	8.2	156.1	78.3
High	IsMasterProtein	P68104	Elongation factor 1-alpha 1 [OS=Homo sapiens]	0	25.04	18	7	67	3	1	462	50.1	9.01	16.41	8.98	10.45	17.56	6.45	4.62	4.56	3.84	2.23	5.59	2.29	3.96	5	6	5	6	5	5	4	3	4	2	4	3	4	0.479	0.364	0.755	0.880561	0.890567	0.983555	2.71	1.13	5.82	160.8	80
High	IsMasterProtein	O43719	HIV Tat-specific factor 1 [OS=Homo sapiens]	0	14.476	6	4	16	4	1	755	85.8	4.4	2.55	2.13	3.48	3.22	0			0	0	2.45			4	3	1	2	1			1	2	2			0	0.55	0.609	1.043	0.895049	0.995967	0.983555	8.73	17.58	16.41	150.3	73.5
High	IsMasterProtein	P08729	Keratin, type II cytoskeletal 7 [OS=Homo sapiens]	0	107.231	48	26	314	22	1	469	51.4	5.48	70.25	55.11	62.44	73.77	16.33	17.36	21.67	27.28	16.14	8.38	13.06	10.66	26	21	25	24	15	13	14	13	6	4	6	7	0	0.49	0.183	0.373	0.880561	0.658794	0.439564	3.75	0.78	1.96	183.2	89.4
Low	IsMasterProtein	Q9HCM7	Fibrosin-1-like protein [OS=Homo sapiens]	0.101	1.344	1	1	3	1	1	1045	110.8	9.67			0	0											1	1									0	0.477	0.175	0.373	0.880561	0.566209	0.439564	1.71	0.38	1.86	182.6	85.5
High	IsMasterProtein	P14868	Aspartate--tRNA ligase, cytoplasmic [OS=Homo sapiens]	0	7.851	8	4	6	4	1	501	57.1	6.55	1.76	1.83		1.67									3	2		1									0	0.492	0.356	0.657	0.880561	0.888038	0.983555	3.52	1.85	6.01	178.5	87.9
High	IsMasterProtein	P04406-1	glyceraldehyde-3-phosphate dehydrogenase [OS=Homo sapiens]	0	87.745	33	6	86	6	1	335	36	8.46	24.54	14.82	29.97	16.12	11.09	13.1	15.92	12.04	12.99	10.19	13.49	15.05	6	6	5	6	3	3	4	3	5	5	4	5	0	0.574	0.713	1.189	0.895049	0.995967	0.983555	5.36	11.16	20.82	150.3	63.4
High	IsMasterProtein	O15355	Protein phosphatase 1G [OS=Homo sapiens]	0.01	3.476	2	1	5	1	1	546	59.2	4.36	1.86		0	1.75									1		1	1									0	0.492	0.357	0.727	0.880561	0.881324	0.983555	1.85	1.69	7.39	161.8	78.3
High	IsMasterProtein	P22234-2	Isoform 2 of Multifunctional protein ADE2 [OS=Homo sapiens]	0	17.398	12	5	17	5	1	432	47.9	7.69	1.74	3.31	5.14	1.62	1.73		2.95	1.69	1.91				3	3	3	3	1		1	1	1				0	0.383	0.369	0.756	0.880561	0.892461	0.983555	5.27	8.06	14.53	158.3	76.9
Low	IsMasterProtein	Q15477	Helicase SKI2W [OS=Homo sapiens]	0.067	1.491	1	1	1	1	1	1246	137.7	6.06				0												1									0	0.493	0.385	0.832	0.884198	0.891763	0.983555	4.64	1.46	17.12	158.3	80.7
High	IsMasterProtein	Q01518-1	adenylyl cyclase-associated protein 1 [OS=Homo sapiens]	0	11.13	11	3	12	3	1	475	51.9	8.06	2.58	2.28	0	0	0				0				3	3	2	1	2				1				0	0.398	0.446	1.116	0.880561	0.938714	0.983555	2.62	3.46	8.76	152.6	72.7
High	IsMasterProtein	P17174	Aspartate aminotransferase, cytoplasmic [OS=Homo sapiens]	0	14.842	10	2	10	2	1	413	46.2	7.01	3.33	3.31	6.58	3.57				3.46	2.36		1.7		1	1	2	2				1	2		1		0	0.507	0.866		0.884972	0.997489		6.03	0		161.9	85.6
High	IsMasterProtein	P25787	Proteasome subunit alpha type-2 [OS=Homo sapiens]	0	9.741	20	3	6	3	1	234	25.9	7.43	0	0	2.08	2.05									2	2	1	1									0	0.519	0.486	0.917	0.893012	0.944322	0.999845	2.11	1.27	4.22	156.6	76
High	IsMasterProtein	Q9P0L0	vesicle-associated membrane protein-associated protein A [OS=Homo sapiens]	0.007	4.094	10	2	3	2	1	249	27.9	8.62	0	0		0									1	1		1									0	0.482	0.438	0.904	0.880561	0.925437	0.999506	3.52	2.23	7.46	157.5	74.6
Medium	IsMasterProtein	Q14847-2	Isoform 2 of LIM and SH3 domain protein 1 [OS=Homo sapiens]	0.018	2.415	3	1	2	1	1	323	36	8.62	0		0										1		1										0	0.474	0.545	1.131	0.880561	0.967443	0.983555	1.11	2.75	9.35	150.3	71
High	IsMasterProtein	P62244	40S ribosomal protein S15a [OS=Homo sapiens]	0	22.772	46	5	20	5	1	130	14.8	10.13	2.09	6.36	0	0			0					0	2	4	2	4			1					1	0	0.529	0.264	0.502	0.893012	0.795478	0.983555	3.45	0.79	2.48	179.7	84.9
Medium	IsMasterProtein	P02794	Ferritin heavy chain [OS=Homo sapiens]	0.029	1.902	7	1	1	1	1	183	21.2	5.55	0												1												0	0.473	0.748	1.553	0.880561	0.995967	0.983555	3.87	8.39	18.91	137.4	62.3
High	IsMasterProtein	P34932	Heat shock 70 kDa protein 4 [OS=Homo sapiens]	0	92.787	34	22	123	21	1	840	94.3	5.19	20.33	19.28	15.92	20.04	9.46	6.41	6.28	7.7	7.08	3.3	5.75	7.42	16	15	15	14	4	4	5	4	6	5	5	6	1	0.475	0.578	1.198	0.880561	0.98249	0.983555	4.34	8.34	15.12	147.8	71
Medium	IsMasterProtein	Q9H4G0-1	Band 4.1-like protein 1 [OS=Homo sapiens]	0.021	2.08	2	1	1	1	1	881	98.4	5.62	0												1												0	0.468	0.288	0.598	0.880561	0.795478	0.983555	1.67	0.66	4.43	170.4	80.2
High	IsMasterProtein	Q14978-2	Isoform Beta of Nucleolar and coiled-body phosphoprotein 1 [OS=Homo sapiens]	0	18.649	6	4	21	4	1	709	74.7	9.47	2.15	8.24	4.02	3.93			0	0		0			2	4	3	2			3	1		1			0	0.503	0.325	0.644	0.880561	0.877431	0.983555	7.8	1.86	6.46	168.4	80.1
High	IsMasterProtein	Q9UDY4	DnaJ homolog subfamily B member 4 [OS=Homo sapiens]	0.01	3.454	4	1	1	1	1	337	37.8	8.5				0												1									0	0.443	0.332	0.735	0.880561	0.874419	0.983555	2.56	0.87	8.89	169.5	75.2
High	IsMasterProtein	Q9UMX0-1	Ubiquilin-1 [OS=Homo sapiens]	0	35.018	14	5	35	2	1	589	62.5	5.11	8.6	7.85	9.11	10.92	0	0	0	2.83	3.59	0	2.55	2.47	4	2	4	3	1	2	2	1	2	1	2	2	3	0.511	0.552	1.174	0.884198	0.967443	0.983555	8.23	13.9	27.13	142.7	64.2
Medium	IsMasterProtein	Q8IWZ3-6	Isoform 6 of Ankyrin repeat and KH domain-containing protein 1 [OS=Homo sapiens]	0.032	1.832	0	1	1	1	1	2617	277	5.86			0												1										0	0.471	0.176	0.378	0.880561	0.566209	0.439564	1.94	0.45	1.95	183	84.9
High	IsMasterProtein	Q9UKX7	Nuclear pore complex protein Nup50 [OS=Homo sapiens]	0	5.575	5	2	8	2	1	468	50.1	7.06	2.14		0	0	0			0				0	2		2	1	1			1				1	0	0.489	0.364	0.771	0.880561	0.890567	0.983555	2.38	1.34	7.88	164	76.8
High	IsMasterProtein	P20618	proteasome subunit beta type-1 [OS=Homo sapiens]	0	8.713	19	4	18	4	1	241	26.5	8.13	1.82	1.98	2.04	0	0			0			0	0	3	2	3	3	2			1			1	1	0	0.43	0.402	0.971	0.880561	0.911024	0.986672	5.56	4.34	9.74	157.2	72.6
Medium	IsMasterProtein	Q92905	COP9 signalosome complex subunit 5 [OS=Homo sapiens]	0.019	2.216	3	1	1	1	1	334	37.6	6.54	0												1												0	0.46	0.379	0.822	0.880561	0.890567	0.983555	2.46	1.66	6.53	161.5	76
High	IsMasterProtein	P18206	Vinculin [OS=Homo sapiens]	0	6.884	3	3	10	3	1	1134	123.7	5.66	1.77	1.75	2.19	1.96		0				0			2	1	3	2		1				1			0	0.601	0.574	0.917	0.905397	0.977407	0.999845	4.47	4.36	22.32	151.6	78.4
High	IsMasterProtein	Q9UPT8	Zinc finger CCCH domain-containing protein 4 [OS=Homo sapiens]	0	4.609	3	3	5	3	1	1303	140.2	6.27	0	0	0						0				1	2	1						1				0	0.483	0.308	0.656	0.880561	0.860759	0.983555	3.74	1.78	6.04	171.8	77.8
High	IsMasterProtein	P78527	DNA-dependent protein kinase catalytic subunit [OS=Homo sapiens]	0	11.644	2	6	9	6	1	4128	468.8	7.12	0	0	0	1.98									2	2	1	4									0	0.42	0.279	0.641	0.880561	0.795478	0.983555	4.35	2.12	6.27	171.9	78.7
High	IsMasterProtein	P53618	Coatomer subunit beta [OS=Homo sapiens]	0	9.645	4	3	6	3	1	953	107.1	6.05	0	0	1.84	0									1	1	2	1									0	0.451	0.245	0.541	0.880561	0.775633	0.983555	4.01	1.26	6.63	178.3	77.9
High	IsMasterProtein	Q9NQC3-2	Isoform 2 of Reticulon-4 [OS=Homo sapiens]	0	44.356	39	8	75	8	1	373	40.3	4.78	9.06	12.65	13.24	8.12	3.36	6.78	7	4.32	4.23	1.97	3.93	7.4	6	6	6	5	2	4	3	3	2	3	3	4	0	0.497	0.417	0.818	0.880561	0.912433	0.983555	4.84	3.47	10.94	166.9	74.1
High	IsMasterProtein	P35520-2	Isoform 2 of Cystathionine beta-synthase [OS=Homo sapiens]	0.007	3.974	2	1	3	1	1	565	61.8	6.44			1.8	0	0										1	1	1								0	0.444	0.331	0.744	0.880561	0.871007	0.983555	1.6	0.95	5.55	168.9	74.2
High	IsMasterProtein	P25786-2	Isoform Long of Proteasome subunit alpha type-1 [OS=Homo sapiens]	0	13.908	16	5	26	5	1	269	30.2	6.99	6.22	6.25	2.29	2.38	0	5.76	0	1.96	0	1.83	0		4	4	2	3	1	3	1	1	2	1	1		0	0.47	0.387	0.836	0.880561	0.902569	0.983555	4.23	3.2	8.99	163.1	74.3
High	IsMasterProtein	P51398-1	28S ribosomal protein S29, mitochondrial [OS=Homo sapiens]	0	6.171	4	1	4	1	1	398	45.5	8.88					3.57		3.58			3.06		3.19					1		1			1		1	0	0.41	0.01	0.01	0.880561	1.54659e-16	3.42949e-16	1.87			212.7	87.3
Low	IsMasterProtein	Q9NTX5	Ethylmalonyl-CoA decarboxylase [OS=Homo sapiens]	0.141	1.193	4	1	1	1	1	307	33.7	8.21										0												1			0	0.435	0.66	1.475	0.880561	0.995967	0.983555	4.23	9.93	23.92	143.8	61.6
High	IsMasterProtein	P29966	Myristoylated alanine-rich C-kinase substrate [OS=Homo sapiens]	0	86.189	48	9	181	9	1	332	31.5	4.45	39.8	33.74	38.47	35.03	22.08	17.28	13.47	18.31	22.4	25.47	23.24	21.05	8	9	7	8	7	7	6	8	8	8	7	7	0	0.449	0.582	1.259	0.880561	0.986904	0.983555	4.76	8.66	19.91	148.2	65.4
High	IsMasterProtein	P12270	Nucleoprotein TPR [OS=Homo sapiens]	0	74.317	12	22	70	22	1	2363	267.1	5.02	13.38	14.03	12.76	18.5	2.14	3.6	0		1.69	0	0	0	15	9	14	10	3	4	1		4	1	2	1	0	0.378	0.397	1.016	0.880561	0.910878	0.983555	2.37	2.43	15.16	161	72.7
High	IsMasterProtein	O75369-8	Isoform 8 of Filamin-B [OS=Homo sapiens]	0	115.484	17	37	138	32	1	2633	281.5	5.71	17.78	13.94	23.84	14.65	5.71	7.02	4.64	4.03	4.89	2.46	4.97	6.93	21	22	23	16	6	3	5	5	5	4	4	3	4	0.466	0.481	1.021	0.880561	0.951696	0.983555	3.25	4.16	12.41	159.9	69.9
High	IsMasterProtein	Q13263	Transcription intermediary factor 1-beta [OS=Homo sapiens]	0	21.04	11	7	22	7	1	835	88.5	5.77	3.67	3.83	5.85	3.72		0	0			0			4	7	3	4		1	1			1			0	0.482	0.273	0.569	0.880561	0.795478	0.983555	4.3	1.93	4	178.9	78.5
High	IsMasterProtein	Q04695	Keratin, type I cytoskeletal 17 [OS=Homo sapiens]	0	109.337	53	24	225	17	1	432	48.1	5.02	47.06	40.59	51.4	28.69	20.42	11.89	12.86	6.73	1.63	0	0	0	20	20	21	19	17	16	12	11	5	3	5	4	7	0.479	0.188	0.424	0.880561	0.680533	0.772477	5.4	1.45	3.07	186.1	80.4
High	IsMasterProtein	P28070	Proteasome subunit beta type-4 [OS=Homo sapiens]	0	15.583	20	4	13	4	1	264	29.2	5.97	3.42	6.65	1.67	6.36		0							2	3	3	3		1							0	0.497	0.412	1.033	0.880561	0.912433	0.983555	4.79	0.85	8.56	173.8	75.8
High	IsMasterProtein	P28066-1	Proteasome subunit alpha type-5 [OS=Homo sapiens]	0	11.914	18	4	13	4	1	241	26.4	4.79	2.13	1.84	2.23	0	1.74		0	0					1	1	3	3	1		1	2					0	0.453	0.406	0.902	0.880561	0.911024	0.996405	4.52	3.24	12.24	162.2	68.6
High	IsMasterProtein	Q15942	Zyxin [OS=Homo sapiens]	0	4.262	5	2	3	2	1	572	61.2	6.67	0		0										2		1										0	0.832	0.01	0.01	0.968763	1.54659e-16	3.42949e-16	3.97			209.2	90.8
High	IsMasterProtein	P05455	Lupus La protein [OS=Homo sapiens]	0	46.771	29	10	64	10	1	408	46.8	7.12	13.4	9.26	9.52	12.14	3.33	5.3	5.7	6.05	10.93	7.33	6.16	8.27	8	6	6	7	2	3	3	4	6	5	4	5	0	0.455	0.664	1.423	0.880561	0.995967	0.983555	3.93	7.65	13	148.3	64
High	IsMasterProtein	O14818-1	Proteasome subunit alpha type-7 [OS=Homo sapiens]	0	9.237	17	4	7	4	1	248	27.9	8.46	0	1.77	0										2	2	2										0	0.477	0.426	0.943	0.880561	0.919853	0.996405	2.83	1.89	12.8	171	78.4
High	IsMasterProtein	P28074-1	proteasome subunit beta type-5 [OS=Homo sapiens]	0	10.135	17	4	14	4	1	263	28.5	6.92	3.43	0	0	0			0						3	4	2	3			1						0	0.475	0.392	0.944	0.880561	0.910005	0.996405	9.57	8.05	11.11	162.4	71
Medium	IsMasterProtein	Q9NW68-3	Isoform 3 of BSD domain-containing protein 1 [OS=Homo sapiens]	0.037	1.769	2	1	2	1	1	474	51.1	4.55	0			0									1			1									0	0.462	0.205	0.456	0.880561	0.680796	0.932249	1.89	1.65	8.08	179.3	82.9
High	IsMasterProtein	P12268	inosine-5'-monophosphate dehydrogenase 2 [OS=Homo sapiens]	0	6.477	4	2	10	2	1	514	55.8	6.9	2.26		0	0						0	2.41	0	2		2	1						1	2	1	0	0.435	0.483	1.093	0.880561	0.951696	0.983555	2.58	2.13	7.24	158.8	67.6
High	IsMasterProtein	P29401-2	Isoform 2 of Transketolase [OS=Homo sapiens]	0	77.88	36	19	126	19	1	631	68.8	7.52	18.7	14.47	10.89	20.56	6.81	3.06	7.49	7.18	7.1	7.35	3.88	6.65	15	12	15	14	6	5	5	7	6	4	7	5	0	0.429	0.483	1.125	0.880561	0.951696	0.983555	3.88	4.92	11.64	157.4	66.5
Low	IsMasterProtein	Q9Y2J2	Band 4.1-like protein 3 [OS=Homo sapiens]	0.076	1.441	1	1	1	1	1	1087	120.6	5.19	0												1												0	0.422	0.389	0.921	0.880561	0.892461	0.999845	1.12	0.89	5.69	165	70.3
High	IsMasterProtein	Q15185	Prostaglandin E synthase 3 [OS=Homo sapiens]	0.007	3.97	11	2	7	2	1	160	18.7	4.54	0	0	0		0						0		2	1	1		1						1		0	0.583	0.484	0.85	0.896809	0.951696	0.983555	4.21	2.09	6.08	182.4	63.8
High	IsMasterProtein	P02768-1	Serum albumin [OS=Homo sapiens]	0	15.923	7	3	17	3	1	609	69.3	6.28	7.6	6.63	0	0	4.19	6.45	3		4.24	3.65			3	2	1	2	1	1	1		2	1			0	0.374	0.547	1.461	0.880561	0.967443	0.983555	2.08	3.07	14.27	157.8	62.2
High	IsMasterProtein	O94979-8	Isoform 8 of Protein transport protein Sec31A [OS=Homo sapiens]	0	11.668	5	5	16	5	1	1233	134.4	6.73	1.67	1.78	1.71	2.6	0	0		0	0				3	1	2	2	1	1		1	1				0	0.409	0.271	0.675	0.880561	0.795478	0.983555	2.65	1.52	9.37	177.6	74.7
High	IsMasterProtein	P35527	Keratin, type I cytoskeletal 9 [OS=Homo sapiens]	0	4.593	3	2	9	1	1	623	62	5.24	1.84		1.77	1.77	0	1.61	0	0	0		0		1		1	1	1	1	1	1	1		1		0	0.421	1.607	4.039	0.880561	0.944566	0.00346152	6.67	24.78	21.91	99.8	39.7
High	IsMasterProtein	Q96QK1	Vacuolar protein sorting-associated protein 35 [OS=Homo sapiens]	0	5.852	3	2	5	2	1	796	91.6	5.49	0					2.48				0	1.7	1.67	1					1				1	1	1	0	0.826	0.805	0.915	0.967171	0.995967	0.999845	17.92	5.71	17.01	163.8	70.4
High	IsMasterProtein	P56192	Methionine--tRNA ligase, cytoplasmic [OS=Homo sapiens]	0	8.964	3	3	7	3	1	900	101.1	6.16	1.82	0	0	1.97	0								1	1	2	2	1								0	0.482	0.298	0.614	0.880561	0.834345	0.983555	2.8	1.21	5.06	181.9	73
Low	IsMasterProtein	Q9UK59	lariat debranching enzyme [OS=Homo sapiens]	0.069	1.473	2	1	1	1	1	544	61.5	5.47				0												1									0	0.408	0.366	0.885	0.880561	0.882081	0.996405	1.54	2.16	11.87	168.8	68.9
High	IsMasterProtein	Q27J81	Inverted formin-2 [OS=Homo sapiens]	0	11.432	3	3	7	3	1	1249	135.5	5.38	2.13	2.54	4.19	2.3									1	1	2	3									0	0.398	0.275	0.653	0.880561	0.795478	0.983555	1.11	0.92	6	179.9	71.3
High	IsMasterProtein	Q00610-1	Clathrin heavy chain 1 [OS=Homo sapiens]	0	399.311	43	54	461	54	1	1675	191.5	5.69	129.26	136.77	126.28	148.65	51.1	31.55	41.44	33.04	21.06	20.96	21.85	25.26	46	42	42	42	24	23	20	19	14	15	10	16	0	0.399	0.293	0.722	0.880561	0.832487	0.983555	4.06	2.12	9.12	176.9	70.9
Low	IsMasterProtein	P05204	Non-histone chromosomal protein HMG-17 [OS=Homo sapiens]	0.14	1.202	17	1	1	1	1	90	9.4	9.99			0												1										0	0.401	0.673	1.667	0.880561	0.995967	0.983555	1.39	5.36	15.43	143.8	58.1
High	IsMasterProtein	O95197	Reticulon-3 [OS=Homo sapiens]	0	6.793	2	2	14	2	1	1032	112.5	4.96	3.52	3.6	1.98	2.02				1.67	0		0	0	2	2	2	2				1	1		1	1	0	0.41	0.382	0.918	0.880561	0.89556	0.999845	0.92	1.34	5.84	170.2	68.3
High	IsMasterProtein	Q9UNM6-2	Isoform 2 of 26S proteasome non-ATPase regulatory subunit 13 [OS=Homo sapiens]	0	6.989	6	2	4	2	1	378	42.9	6.54	2.47	0	0	0									1	1	1	1									0	0.406	0.296	0.729	0.880561	0.795478	0.983555	1.84	0.66	5.48	178.4	69.4
High	IsMasterProtein	Q14160-3	Isoform 3 of Protein scribble homolog [OS=Homo sapiens]	0	13.635	3	3	6	3	1	1655	177.6	5.11	0	0	4.36	0									2	1	2	1									0	0.432	0.209	0.49	0.880561	0.721617	0.983555	2.61	1.05	6.28	181.4	77.9
High	IsMasterProtein	Q16650	T-box brain protein 1 [OS=Homo sapiens]	0.009	3.167	2	1	4	1	1	682	74	7.33	1.74	1.76	1.98	1.73									1	1	1	1									0	0.351	0.303	0.869	0.880561	0.815294	0.986672	3.42	4.48	36.97	181.7	63.3
High	IsMasterProtein	Q9P2J5	Leucine--tRNA ligase, cytoplasmic [OS=Homo sapiens]	0	7.984	3	3	7	3	1	1176	134.4	7.3	0	0	0	0									2	1	2	2									0	0.675	0.371		0.93652	0.882081		11.52	5.28		176.7	74.7
Low	IsMasterProtein	Q14203	Dynactin subunit 1 [OS=Homo sapiens]	0.136	1.226	1	1	1	1	1	1278	141.6	5.81		0												1											0	0.404	0.252	0.625	0.880561	0.775633	0.983555	0.67	0.26	1.35	181.2	73.1
High	IsMasterProtein	Q9Y230	RuvB-like 2 [OS=Homo sapiens]	0.006	3.769	5	2	6	2	1	463	51.1	5.64	0	0	0	0									2	2	1	1									0	0.403	0.316	0.773	0.880561	0.875092	0.983555	1.68	2.6	9.66	175.4	68.4
Medium	IsMasterProtein	O76071	Probable cytosolic iron-sulfur protein assembly protein Ciao1 [OS=Homo sapiens]	0.019	2.233	3	1	4	1	1	339	37.8	4.97	0	0				0							1	1				1							0	0.406	0.367	0.949	0.880561	0.892461	0.996405	1.52	3.23	19.88	168.4	69
High	IsMasterProtein	P11387	DNA topoisomerase 1 [OS=Homo sapiens]	0.009	3.171	1	1	1	1	1	765	90.7	9.31	0												1												0	0.388	0.211	0.543	0.880561	0.711353	0.983555	0.72	0.25	1.72	188	72.6
High	IsMasterProtein	P41252	isoleucine--tRNA ligase, cytoplasmic [OS=Homo sapiens]	0	4.418	2	3	3	3	1	1262	144.4	6.15	0	0		0									1	1		1									0	0.454	0.35	0.754	0.880561	0.881812	0.983555	1.84	2.2	8.04	175.9	70.8
Low	IsMasterProtein	Q5SSJ5-1	Heterochromatin protein 1-binding protein 3 [OS=Homo sapiens]	0.103	1.329	2	1	1	1	1	553	61.2	9.67		0												1											0	0.39	0.225	0.584	0.880561	0.722408	0.983555	1.64	0.44	3.59	185.5	72.3
High	IsMasterProtein	O43242	26S proteasome non-ATPase regulatory subunit 3 [OS=Homo sapiens]	0	4.579	3	1	1	1	1	534	60.9	8.44		1.82												1											0	0.391	0.209	0.531	0.880561	0.696567	0.983555	1.05	0.35	2.3	186.7	74
High	IsMasterProtein	P55327-3	Isoform 3 of Tumor protein D52 [OS=Homo sapiens]	0	13.533	17	2	19	2	1	248	26.4	6.34	6.23	2.44	1.82	1.61	0	2.26		0			2.02		2	1	2	1	1	1		1			1		0	0.389	0.331	0.847	0.880561	0.877431	0.983555	1.04	1.31	8.71	174.2	68.3
High	IsMasterProtein	Q99873	protein arginine N-methyltransferase 1 [OS=Homo sapiens]	0	13.61	14	5	16	5	1	361	41.5	5.43	1.79	0	0	0	0				1.61	0		0	2	2	3	2	2				1	1		1	0	0.323	0.354	1.044	0.827326	0.882081	0.983555	2.27	4.04	21	166.8	64.8
High	IsMasterProtein	Q96B54	Zinc finger protein 428 [OS=Homo sapiens]	0	4.711	6	1	9	1	1	188	20.5	4.17	1.62	0	0	1.6									1	1	1	1									0	0.386	0.291	0.749	0.880561	0.828825	0.983555	1.11	1.27	7.93	179.1	69.3
High	IsMasterProtein	Q92688	Acidic leucine-rich nuclear phosphoprotein 32 family member B [OS=Homo sapiens]	0	7.209	8	2	19	1	1	251	28.8	4.06	3.38	0	1.76	0	2.28	1.86	0		0	0	1.77		2	1	2	1	2	1	1		1	1	1		1	0.849	0.744	0.98	0.968763	0.995967	0.983555	10.18	13.39	10.93	162.3	30.9
High	IsMasterProtein	Q13200	26S proteasome non-ATPase regulatory subunit 2 [OS=Homo sapiens]	0	8.913	4	2	7	2	1	908	100.1	5.2		0	2.39	2.63				0				0		1	1	2				1				1	0	0.372	0.267	0.668	0.880561	0.795478	0.983555	1.85	1.01	5.84	187.9	71.3
High	IsMasterProtein	P49721	proteasome subunit beta type-2 [OS=Homo sapiens]	0	7.143	14	3	6	3	1	201	22.8	7.02	1.77	0	0	0									1	1	2	2									0	0.493	0.448	0.913	0.880561	0.934418	0.999845	2.87	2.21	5.22	170.3	67.1
Medium	IsMasterProtein	O60884	DnaJ homolog subfamily A member 2 [OS=Homo sapiens]	0.033	1.801	2	1	3	1	1	412	45.7	6.48			0	0											1	1									0	0.379	0.01	0.01	0.880561	1.54659e-16	3.42949e-16	1.21			217.6	82.4
High	IsMasterProtein	O75643-1	U5 small nuclear ribonucleoprotein 200 kDa helicase [OS=Homo sapiens]	0	5.502	1	3	4	3	1	2136	244.4	6.06	0	0						0		0			1	1						1		1			0	1.138	0.803	0.679	0.97903	0.995967	0.983555	26.2	5.3	12.54	249.6	31.2
High	IsMasterProtein	P60900	Proteasome subunit alpha type-6 [OS=Homo sapiens]	0	7.681	9	2	12	2	1	246	27.4	6.76	2.81	2.47	2.55	4.79	2	0		0	0			0	1	2	1	2	1	1		1	1			1	0	0.382	0.325	0.862	0.880561	0.877431	0.983555	1.41	0.98	4.5	175.1	67.3
Medium	IsMasterProtein	P62328	Thymosin beta-4 [OS=Homo sapiens]	0.021	2.091	30	1	2	1	1	44	5.1	5.06	0	0											1	1											0	0.374	0.57	1.57	0.880561	0.990443	0.983555	1.62	2.64	10.75	155.6	57.7
High	IsMasterProtein	P42330	Aldo-keto reductase family 1 member C3 [OS=Homo sapiens]	0	5.034	9	2	8	1	1	323	36.8	7.94	0		0		0		0	0	0	0			1		1		1		1	1	1	1			1	0.456	0.555	1.244	0.880561	0.968803	0.983555	9.73	16.95	14.79	163.5	61.6
High	IsMasterProtein	Q9Y265	RuvB-like 1 [OS=Homo sapiens]	0	11.292	8	3	10	3	1	456	50.2	6.42		1.97	2.28	4.19			0	1.97				1.8		2	3	2			1	1				1	0	0.381	0.27	0.726	0.880561	0.795478	0.983555	4.53	1.86	3.56	183.4	71
High	IsMasterProtein	O15027-5	Isoform 5 of Protein transport protein Sec16A [OS=Homo sapiens]	0.006	3.718	1	2	3	2	1	2201	235.6	5.67		1.73			0				0					1			1				1				0	0.39	0.246	0.8	0.880561	0.775633	0.983555	5.89	1.42	6.24	180.4	66.2
Low	IsMasterProtein	Q9Y2T3-3	Isoform 3 of Guanine deaminase [OS=Homo sapiens]	0.066	1.502	2	1	2	1	1	471	52.8	5.85					0							0					1							1	0	0.352	0.415	1.179	0.880561	0.910878	0.983555	1.46	0.76	13.54	169.6	59.4
Medium	IsMasterProtein	Q99460	26S proteasome non-ATPase regulatory subunit 1 [OS=Homo sapiens]	0.026	1.963	1	1	2	1	1	953	105.8	5.39	0		0										1		1										0	0.37	0.213	0.573	0.880561	0.722408	0.983555	1.15	0.41	1.84	187.7	71.2
Low	IsMasterProtein	Q7Z4V5-3	Isoform 3 of Hepatoma-derived growth factor-related protein 2 [OS=Homo sapiens]	0.056	1.606	2	1	1	1	1	676	74.8	6.95					0												1								0	0.359	0.293	0.805	0.880561	0.830917	0.983555	0.96	0.67	4.83	180.5	65.7
High	IsMasterProtein	P46940	Ras GTPase-activating-like protein IQGAP1 [OS=Homo sapiens]	0	72.666	16	18	40	18	1	1657	189.1	6.48	5.32	10.39	19.17	15.76	2.55	2.44	3.67	3.58			2.39		9	5	9	7	3	2	1	2			1		0	0.48	0.408	0.816	0.880561	0.912433	0.983555	5.85	3.93	12.31	190.6	67.6
Low	IsMasterProtein	P30046	D-dopachrome decarboxylase [OS=Homo sapiens]	0.055	1.59	9	1	1	1	1	118	12.7	7.3		0												1											0	0.353	0.198	0.519	0.880561	0.671238	0.983555	3.45	0.61	2.23	189.8	72.6
High	IsMasterProtein	P24534	Elongation factor 1-beta [OS=Homo sapiens]	0	14.994	20	3	12	3	1	225	24.7	4.67	3.1	2.95	2.57	3.57				0		0		0	2	2	3	2				1		1		1	0	0.355	0.406	1.148	0.880561	0.912433	0.983555	2.74	2.63	5.56	170.1	60.1
Low	IsMasterProtein	Q494U1-1	Pleckstrin homology domain-containing family N member 1 [OS=Homo sapiens]	0.158	1.088	2	1	1	1	1	663	71.7	8.46								0												1					0	0.336	0.215	0.614	0.880561	0.696567	0.983555	1.81	0.48	9.25	193.2	64.9
High	IsMasterProtein	P49720	proteasome subunit beta type-3 [OS=Homo sapiens]	0	19.969	24	3	11	3	1	205	22.9	6.55	7.09	3.27	2.94	5.99				2.31		0	0		2	2	1	1				1		1	1		0	0.336	0.474	1.267	0.880561	0.940535	0.983555	3.11	7.29	13.67	192.9	63.8
High	IsMasterProtein	O00232-1	26s proteasome non-atpase regulatory subunit 12 [OS=Homo sapiens]	0	10.614	7	3	8	3	1	456	52.9	7.65	1.97	2.26	2.27	2.73	0								2	3	1	1	1								0	0.329	0.27	0.681	0.857259	0.795478	0.983555	4.09	4.07	7.6	183.6	67.3
Medium	IsMasterProtein	O60563	Cyclin-T1 [OS=Homo sapiens]	0.016	2.44	1	1	1	1	1	726	80.6	8.78	1.75												1												0	0.332	0.01	0.01	0.880561	1.54659e-16	3.42949e-16	1.11			225.3	74.7
High	IsMasterProtein	Q9H3P7	Golgi resident protein GCP60 [OS=Homo sapiens]	0	7.71	8	3	5	3	1	528	60.6	5.06	0	0	1.83	0									1	1	2	1									0	0.33	0.249	0.615	0.857259	0.775633	0.983555	2.93	0.38	2.05	214.6	70.9
High	IsMasterProtein	O43399-7	Isoform 7 of Tumor protein D54 [OS=Homo sapiens]	0	7.221	15	3	13	3	1	229	24.8	6.42	0	0	1.81	2.33	1.61		1.86	3.83	0	1.81	1.6		1	1	1	3	1		1	1	1	1	1		0	0.492	0.426	0.871	0.880561	0.919853	0.986672	1.78	2.53	6.02	185.8	62.6
High	IsMasterProtein	Q92973-1	transportin-1 [OS=Homo sapiens]	0	57.986	17	12	76	12	1	898	102.3	4.98	19.8	19.4	23.78	15	0	0	0	5.29	0	0	0		9	10	10	12	1	1	1	3	1	1	1		0	0.304	0.201	0.661	0.761487	0.698459	0.983555	1.87	0.78	6.08	194.8	64.9
High	IsMasterProtein	P26641-2	Isoform 2 of Elongation factor 1-gamma [OS=Homo sapiens]	0	19.056	16	9	21	9	1	487	56.1	7.72	4.19	0	1.72	1.74	0		0				0		6	4	5	2	1		1				1		0	0.375	0.331	0.83	0.880561	0.877431	0.983555	2.97	3.05	10.43	189.9	60.9
High	IsMasterProtein	Q99700-1	Ataxin-2 [OS=Homo sapiens]	0.008	3.526	1	1	4	1	1	1313	140.2	9.57	0	0	0	0									1	1	1	1									0	0.346	0.146	0.386	0.880561	0.460176	0.482512	3.28	0.29	0.03	196.8	74.5
High	IsMasterProtein	P08670	Vimentin [OS=Homo sapiens]	0	306.405	79	37	1483	33	1	466	53.6	5.12	402.68	348.37	379.26	350.87	160.2	140.12	148.13	139.12	102.62	108.29	95.67	100.21	36	36	35	37	31	29	26	29	28	28	26	27	4	0.287	0.177	0.597	0.694957	0.626727	0.983555	2.16	0.79	5.5	197.2	65.5
High	IsMasterProtein	Q9Y266	nuclear migration protein nudC [OS=Homo sapiens]	0	14.195	17	6	31	6	1	331	38.2	5.38	4.49	4.35	7.19	4.45	0	1.89	0	1.98	0	0	0		6	3	4	4	2	1	1	3	1	1	1		0	0.458	0.347	0.76	0.880561	0.882081	0.983555	2.54	1.14	4.41	190.7	61.7
Medium	IsMasterProtein	P35080-1	Profilin-2 [OS=Homo sapiens]	0.015	2.914	10	1	2	1	1	140	15	6.99	0	0											1	1											0	0.336	0.334	0.981	0.880561	0.876506	0.983555	2.25	1.88	8	178.5	61.9
High	IsMasterProtein	P08123	Collagen alpha-2(I) chain [OS=Homo sapiens]	0.01	3.293	1	2	9	2	1	1366	129.2	8.95	0	0	1.64	0									2	2	2	1									0	0.362	0.458	1.139	0.880561	0.944025	0.983555	2.77	6.1	12.67	167.8	61.4
High	IsMasterProtein	P21266	glutathione S-transferase Mu 3 [OS=Homo sapiens]	0.01	3.278	11	2	2	2	1	225	26.5	5.54	0	0											1	1											0	0.317	0.341	1.08	0.827326	0.877431	0.983555	0.89	1.08	11.67	180.1	58.8
High	IsMasterProtein	Q9UQ35	serine/arginine repetitive matrix protein 2 [OS=Homo sapiens]	0	17.877	4	8	19	8	1	2752	299.4	12.06	3.55	5.53	0	1.88			0						6	2	3	4			1						0	0.606	0.423	0.636	0.905397	0.916275	0.983555	11.52	5.05	5.91	198.3	67.1
High	IsMasterProtein	O95757	Heat shock 70 kDa protein 4L [OS=Homo sapiens]	0	36.285	16	10	30	8	1	839	94.5	5.88	7.78	4.32	2.74	8.44	0	0		0	3.24		0	2.99	3	4	6	7	2	1		1	1		2	1	0	0.488	0.522	1.091	0.880561	0.957689	0.983555	5.09	4.72	13.95	179	58.4
High	IsMasterProtein	P53999	Activated RNA polymerase II transcriptional coactivator p15 [OS=Homo sapiens]	0	6.17	19	2	6	2	1	127	14.4	9.6	1.81	0	2.29	1.77									2	1	1	1									0	0.348	0.26	0.721	0.880561	0.775633	0.983555	1.67	0.68	7.97	189.8	60.6
Low	IsMasterProtein	O00487	26S proteasome non-ATPase regulatory subunit 14 [OS=Homo sapiens]	0.141	1.187	4	1	1	1	1	310	34.6	6.52		0												1											0	0.324	0.229	0.701	0.880561	0.756366	0.983555	0.86	0.81	6.93	192.3	62.7
High	IsMasterProtein	P68363	Tubulin alpha-1B chain [OS=Homo sapiens]	0	73.011	38	15	128	15	1	451	50.1	5.06	37.93	29.39	31.16	27.57	6.57	3.23	4.24	6.52	1.84	2.19	2.45	0	15	12	11	13	5	5	6	5	2	2	2	2	0	0.236	0.141	0.614	0.501034	0.460176	0.983555	1.73	0.69	6.72	194.7	62.5
Medium	IsMasterProtein	Q12907	Vesicular integral-membrane protein VIP36 [OS=Homo sapiens]	0.016	2.695	9	2	3	2	1	356	40.2	6.95				0								0				2								1	0	0.394	0.33	0.865	0.880561	0.860759	0.983555	1.49	1.06	11.27	176.6	67.1
High	IsMasterProtein	P55060-1	Exportin-2 [OS=Homo sapiens]	0	41.346	14	11	32	11	1	971	110.3	5.77	5.6	3.69	10.8	4.26			0						5	9	8	5			1						0	0.286	0.2	0.66	0.691012	0.696567	0.983555	4.72	1.47	11.44	197.6	63.8
High	IsMasterProtein	P46783	40S ribosomal protein S10 [OS=Homo sapiens]	0	11.553	27	4	28	4	1	165	18.9	10.15	2.63	2.78	2.78	2.52	1.67	2.36		2.14	0	0		1.83	4	3	3	3	2	1		2	1	1		1	0	0.617	0.259	0.481	0.905397	0.795478	0.983555	10.04	1.79	5.35	217.5	58.4
High	IsMasterProtein	P25788-1	Proteasome subunit alpha type-3 [OS=Homo sapiens]	0	7.646	5	1	12	1	1	255	28.4	5.33	2.66	2.47	1.95	3.99				0	0	0	1.81	1.75	1	1	1	1				1	1	1	1	1	0	0.308	0.267	0.856	0.798139	0.795478	0.983555	0.63	0.23	2.91	189.9	59.5
High	IsMasterProtein	Q9Y490	Talin-1 [OS=Homo sapiens]	0.01	3.275	0	1	4	1	1	2541	269.6	6.07	1.68	0	0	0									1	1	1	1									0	0.272	0.01	0.01	0.720632	1.54659e-16	3.42949e-16	0.32			235.9	64.1
Low	IsMasterProtein	Q14789-2	Isoform 2 of Golgin subfamily B member 1 [OS=Homo sapiens]	0.076	1.437	0	1	5	1	1	3269	376.9	5	0	0				0				0	0		1	1				1				1	1		0	0.282	0.216	0.771	0.737185	0.696567	0.983555	0.5	0.39	5.37	200.3	56.4
High	IsMasterProtein	O14744	Protein arginine N-methyltransferase 5 [OS=Homo sapiens]	0	5.073	3	2	8	2	1	637	72.6	6.29	1.65	0	0	0									2	2	1	2									0	0.403	0.369	0.987	0.880561	0.882081	0.983555	1.48	2.08	15.47	189.1	42.5
High	IsMasterProtein	Q6P2E9-1	Enhancer of mRNA-decapping protein 4 [OS=Homo sapiens]	0.007	3.952	1	1	1	1	1	1401	151.6	5.86				2.11												1									0	0.272	0.01	0.01	0.711542	1.54659e-16	3.42949e-16	3.98			235.8	64.2
High	IsMasterProtein	Q16352	alpha-internexin [OS=Homo sapiens]	0	9.185	6	3	44	2	1	499	55.4	5.4	11.81	9.84	10.56	5.75	2.15	2.08	3.69	3.72	2.02	1.74	0	1.72	2	1	1	3	1	1	1	1	1	1	1	1	0	0.338	0.377	1.037	0.880561	0.892461	0.983555	1.66	1.88	12.16	200.6	52
High	IsMasterProtein	Q9H1E3	Nuclear ubiquitous casein and cyclin-dependent kinase substrate 1 [OS=Homo sapiens]	0	6.964	10	2	9	2	1	243	27.3	5.08	4.17	3.62	5.64	0									2	1	1	1									0	0.319	0.367	1.218	0.826877	0.892461	0.983555	5.99	5.8	10.37	193.2	45.8
High	IsMasterProtein	Q14980-1	nuclear mitotic apparatus protein 1 [OS=Homo sapiens]	0	20.436	4	8	16	7	1	2115	238.1	5.78	1.6	0	2.57	0	0		0						4	1	3	4	1		1						0	0.527	0.201	0.4	0.893012	0.680796	0.574468	2.36	1.1	3.64	236	53.7
High	IsMasterProtein	P07305	Histone H1.0 [OS=Homo sapiens]	0.01	3.46	5	1	8	1	1	194	20.9	10.84	5.94	4.35	2.35										1	1	1										0	0.234	0.128	0.543	0.504227	0.412897	0.983555	0.44	0.12	1.14	219.2	52.4
High	IsMasterProtein	P27816-1	Microtubule-associated protein 4 [OS=Homo sapiens]	0	13.322	3	3	9	3	1	1152	120.9	5.43	5.8		4.35	2.2	0	0							2		2	1	1	1							0	0.27	0.224	0.837	0.651135	0.756366	0.983555	1.3	1.49	9.82	204	51.8
High	IsMasterProtein	P68371	Tubulin beta-4B chain [OS=Homo sapiens]	0	101.81	52	16	90	4	1	445	49.8	4.89	34.13	35.29	33.43	31.2	7.74	8.35	5.02	8.71	4.22	4.02	7.27	4	14	13	12	13	2	1	3	1	1	2	1	1	11	0.234	0.142	0.661	0.493024	0.460176	0.983555	2.61	0.9	7.5	219.8	51.2
High	IsMasterProtein	P68400	Casein kinase II subunit alpha [OS=Homo sapiens]	0	8.4	9	3	7	3	1	391	45.1	7.74	2.2	0	0		0								2	2	1		2								0	0.561	0.497	0.717	0.895049	0.949047	0.983555	21.08	11.66	22.12	197.4	41
High	IsMasterProtein	P48681	Nestin [OS=Homo sapiens]	0	9.075	1	2	6	2	1	1621	177.3	4.36	0	0	2.06	0									2	1	1	1									0	0.234	0.208	0.882	0.548663	0.680796	0.995198	0.62	0.5	3.72	207.3	49.3
High	IsMasterProtein	P07437	tubulin beta chain [OS=Homo sapiens]	0	109.437	52	16	98	4	1	444	49.6	4.89	35.47	37.2	35.99	36.69	7.74	8.35	5.02	8.71	4.22	4.02	7.27	4	14	13	13	13	3	3	4	2	4	1	1	1	0	0.209	0.155	0.702	0.372432	0.538759	0.983555	0.47	0.53	9.18	212.6	48.6
Low	IsMasterProtein	Q13501-1	sequestosome-1 [OS=Homo sapiens]	0.093	1.376	3	1	1	1	1	440	47.7	5.22		0												1											0	0.23	0.18	0.797	0.47236	0.61348	0.983555	0.55	0.46	5.51	213	48.4
High	IsMasterProtein	Q8NCW5	NAD(P)H-hydrate epimerase [OS=Homo sapiens]	0	9.308	16	3	13	3	1	288	31.7	7.66	0	0		0	0	2.55		0	2.07	2.39	3.32		1	1		2	1	2		1	2	1	2		0	1.802	2.049	1.334	0.905397	0.881812	0.983555	13.26	26.71	5.97	100.4	21.1
Low	IsMasterProtein	Q9Y4E6-1	WD repeat-containing protein 7 [OS=Homo sapiens]	0.058	1.566	1	1	1	1	1	1490	163.7	6.92	0												1												0	0.229	0.101	0.472	0.516932	0.200041	0.983555	1.02	0.22	1.46	228	48.9
High	IsMasterProtein	P25789	Proteasome subunit alpha type-4 [OS=Homo sapiens]	0	14.307	16	5	11	5	1	261	29.5	7.72	3.35	1.98	0	0									5	2	2	2									0	0.376	0.323	0.88	0.880561	0.877431	0.994469	1.11	1.31	8.52	214.1	46
High	IsMasterProtein	P16402	Histone H1.3 [OS=Homo sapiens]	0	34.922	15	6	48	6	1	221	22.3	11.02	18.67	14.91	15.27	10.37	2.06	0	0	0	1.62		0		6	5	5	5	2	1	1	1	2		1		0	0.198	0.121	0.653	0.318103	0.375906	0.983555	1.12	0.47	4.66	220.5	47.4
High	IsMasterProtein	O75874	Isocitrate dehydrogenase [NADP] cytoplasmic [OS=Homo sapiens]	0	8.658	7	3	10	3	1	414	46.6	7.01	0	0	0	0									2	1	2	2									0	0.412	0.434	1.127	0.880561	0.926212	0.983555	3.71	7.22	12.45	210.5	39.3
High	IsMasterProtein	P49792	E3 SUMO-protein ligase RanBP2 [OS=Homo sapiens]	0	8.557	2	4	6	4	1	3224	358	6.2	0	1.79		0	0								1	2		2	1								0	0.361	0.143	0.369	0.880561	0.443756	0.439564	1.89	0.27	2.16	238.7	46.7
High	IsMasterProtein	P20810-6	Isoform 6 of Calpastatin [OS=Homo sapiens]	0	15.991	7	4	8	4	1	791	84.9	5.36	2.98	0	3.2	2.6					1.76			1.64	2	1	2	1					1			1	0	0.568	0.655	1.087	0.895049	0.995967	0.983555	3.02	13.87	12.26	199.4	34.2
Low	IsMasterProtein	P54136-1	arginine--tRNA ligase, cytoplasmic [OS=Homo sapiens]	0.055	1.629	1	1	1	1	1	660	75.3	6.68			0												1										0	0.186	0.01	0.01	0.367348	1.54659e-16	3.42949e-16	1.35			252.4	47.6
High	IsMasterProtein	P16401	Histone H1.5 [OS=Homo sapiens]	0	22.46	11	4	30	4	1	226	22.6	10.92	8.87	6.25	4.34	8.7	0			0					4	4	4	4	1			1					0	0.189	0.129	0.656	0.276956	0.419651	0.983555	1.11	0.62	5.37	229.6	42.8
Low	IsMasterProtein	Q9NR31	GTP-binding protein SAR1a [OS=Homo sapiens]	0.066	1.509	6	1	1	1	1	198	22.4	6.68				0												1									0	0.183	0.01	0.01	0.31605	1.54659e-16	3.42949e-16	0.4			253.6	46.4
High	IsMasterProtein	P27708	CAD protein [OS=Homo sapiens]	0	19.158	3	7	27	5	1	2225	242.8	6.46	3.84	1.8	3.64	0	1.76	1.88	1.8	1.9	1.79	1.99	1.88	1.8	5	3	3	3	1	1	1	1	1	1	1	2	0	0.161	0.094	0.538	0.161262	0.219849	0.983555	0.65	0.27	4.51	241.2	38.7
High	IsMasterProtein	P49327	Fatty acid synthase [OS=Homo sapiens]	0	61.183	8	13	39	13	1	2511	273.3	6.44	11.27	15.25	9.1	14.97		2.74	2.21		0				8	8	7	9		1	2		1				0	0.266	0.185	0.667	0.609327	0.671238	0.983555	1.54	0.79	6.41	241	37.8
High	IsMasterProtein	Q15008-4	Isoform 4 of 26S proteasome non-ATPase regulatory subunit 6 [OS=Homo sapiens]	0	10.502	3	1	6	1	1	442	51.9	6.74	3.05	3.26	2.5	3.18									1	1	1	1									0	0.119	0.106	0.909	0.0800424	0.228177	0.999845	0.29	0.71	56.61	245.5	28.6
High	IsMasterProtein	Q14244-7	Isoform 7 of Ensconsin [OS=Homo sapiens]	0	7.803	4	3	10	3	1	771	86.9	9.77	0	2.15	2.09	0									2	2	2	3									0	0.358	0.194	0.542	0.880561	0.680796	0.983555	0.97	0.31	2.65	246.3	34.7
High	IsMasterProtein	Q8IWJ2	GRIP and coiled-coil domain-containing protein 2 [OS=Homo sapiens]	0	10.506	3	5	5	4	1	1684	195.8	5.14	1.75		0	0									3		1	1									0	0.253	0.244	0.974	0.609327	0.768181	0.986672	0.82	0.47	11.37	226.5	37
High	IsMasterProtein	P26640	Valine--tRNA ligase [OS=Homo sapiens]	0	24.025	9	8	17	8	1	1264	140.4	7.59	8.2	3.85	0	1.77									4	6	1	3									0	0.231	0.132	0.591	0.476617	0.433728	0.983555	0.63	0.41	7.83	252.8	29.3
High	IsMasterProtein	P61927	60S ribosomal protein L37 [OS=Homo sapiens]	0.009	3.099	7	2	5	2	1	97	11.1	11.74	0		1.72	0			0						1		2	1			1						0	0.687	0.535	0.765	0.942362	0.967443	0.983555	3.18	1.8	2.47	241.8	32.9
High	IsMasterProtein	Q08379	Golgin subfamily A member 2 [OS=Homo sapiens]	0	12.361	5	5	8	5	1	1002	113	5.02	2.35	2.39	2.06	2.35									2	2	1	3									0	0.184	0.181	0.973	0.269341	0.654318	0.986672	0.45	0.83	20.84	250.1	25.6
High	IsMasterProtein	Q9BQA1	Methylosome protein 50 [OS=Homo sapiens]	0.01	3.249	8	2	2	2	1	342	36.7	5.17		0	0											1	1										0	0.106	0.01	0.01	0.0533132	1.54659e-16	3.42949e-16	0.42			278.2	21.8
High	IsMasterProtein	O14980	Exportin-1 [OS=Homo sapiens]	0	19.252	5	5	17	5	1	1071	123.3	6.06	4.6	4.48	5.56	7.94	2.13	2.35	2.27			0			3	4	2	4	1	1	1			1			0	0.457	0.423	1.013	0.880561	0.92066	0.983555	4.96	3.07	19.25	286.4	7
High	IsMasterProtein	Q9HD26-1	Golgi-associated PDZ and coiled-coil motif-containing protein [OS=Homo sapiens]	0	6.701	6	3	8	3	1	462	50.5	5.92	2.08	0		1.73			0						3	1		2			1						0	0.309	0.106	0.336	0.773911	0.284135	0.240864	0.52	0.06	0.75	292.5	5.6
High	IsMasterProtein	Q9FQ08	ATP-dependent DNA helicase 2 subunit KU70	0	35.215	14	6	38	6	1	732	82.7	5.81	4.75	5.25	8.19	4.92	2.26	7.27	2.37	2.78	2.84	4.95	0	1.97	4	3	3	3	4	3	3	2	3	2	1	3	0	1.279	0.946	0.747	0.96305	0.995967	0.983555	3.19	5.56	3.5	98.5	115.6
[truncated: 44 more columns]
